# Supplementary material for: L-lactate induces specific genome wide alterations of gene expression in cultured bovine granulosa cells
Source: BMC Genomics. 2019 Apr 5;20:273. doi: 10.1186/s12864-019-5657-6 (PMC6451254; doi:10.1186/s12864-019-5657-6)
Supplement: Supplementary file 1 — Table S1. List of gene-specific primers used in qPCR. Table S2. Principal component analysis of microarray dataset. Table S3. Principal component analysis of qPCR. Table S4. Differential expressed clusters of lactate vs. vehicle control -treated GC. Table S5. Affected pathways identified by IPA. Table S6. Upstream regulators identified by IPA (p < 0.001). (XLSX 131 kb) [file 12864_2019_5657_MOESM1_ESM.xlsx]

## Sheet: S1
Supplementary Table 1: List of gene-specific primers used in qPCR
Gene	dir	Sequence	Size (bp)	Accession No.
AHSG	for	GCTGCCACTCGATCCCGCTTGACC	240	NM_173984.3
	rev	TGGGGTCCAGTACGTGGCAGGTGG
B2M	for	ACGCTGAGTTCACTCCCAACAGCAA	114	NM_173893
	rev	TCGATGGTGCTGCTTACAGGTCTCG
CYP19A1	for	GCTTTTGGAAGTGCTGAACCCAAGG	172	NM_174305
	rev	GGGCCCAATTCCCAGAAAGTAGCTG
FSHR	for	TCACCAAGCTTCGAGTCATCCCAAA	189	NM_174061
	rev	TCTGGAAGGCATCAGGGTCGATGTA
GAPDH	for	AGCGAGATCCTGCCAACATCAAG	221	NM_001034034
	rev	GCAGGAGGCATTGCTGACAATCT
HAS2	for	GAAACTGCCCGCCACCGACCCTTC	282	NM_174079.2
	rev	CCGGTGCTCCAAAAAGGCAAACAGGC
LDHA	for	GGGTTGGTGCTGTTGGCATGGCCT	232	NM_174099.2
	rev	TCTCCCTCTTGCTGACGTGCCCCA
LHCGR	for	GCATCCACAAGCTTCCAGATGTTACGA	205	NM_174381
	rev	GGGAAATCAGCGTTGTCCCATTGA
MYC	for	TCCGAGCGACACCAAGACTCCCCG	284	NM_001046074.2
	rev	GCAGTTCGCTCTGCTGCTGCTGGT
PTX3	for	TTTGTGCGCTCTGGTCTGCAGTGT	164	NM_001076259
	rev	CATGGTGAAGAGCTTGTCCCACTCG
RGS2	for	AAGCCCAGCTGTGGTCAGAAGCATT	127	NM_001075596
	rev	TCTTCACAGGCCAGCCAGAATTCAA
RPLP0	for	TGGTTACCCAACCGTCGCATCTGTA	142	NM_001012682
	rev	CACAAAGGCAGATGGATCAGCCAAG
SLC16A1	for	GGTGGAGGTCCTATCAGCAGTGTCCT	236	NM_001037319.1
	rev	AGTCCATTTGCCAGCGGTCGTCTC
SLC16A7	for	ACCCAGTGCCGGAGACCAGCAGTT	182	NM_001076336.2
	rev	GGATGTGGTGGTGGGGTGCCTCCT
TBP	for	GCCTTGTGCTTACCCACCAACAGTTC	200	NM_001075742
	rev	TGTCTTCCTGAAACCCTTCAGAATAGGG
TXNIP	for	GGTGGCTGGCCGGGTGATAGTGGA	249	NM_001101875
	rev	GGCCCCTGAGGAAGCTCAAAGCCG
VNN1	for	GCCACCCTCGTGCCAGTGTCTCCT	341	NM_001024556.2
	rev	CACTGAGGGTCGCTGGCGTTGCAT
VNN2	for	TCCCACAGCTTGGATGAACGTTTTG	267	NM_001163920
	rev	TAGGCACTCCAATTCATGGCTGGTG
dir, direction; for, forward primer; rev, reverse primer

## Sheet: S2
Supplementary Table 2: Principal component analysis of microarray dataset
Component	Variance
PC1	0.30867
PC2	0.14277
PC3	0.06388
PC4	0.05552
PC5	0.05177
PC6	0.04769
PC7	0.04669
PC8	0.04485
PC9	0.04351
PC10	0.0431
PC11	0.04089
PC12	0.03842
PC13	0.03698
PC14	0.03527

## Sheet: S3
Supplementary Table 3: Principal component analysis of qPCR
Component	Variance
PC1	0.71686
PC2	0.20897
PC3	0.0472
PC4	0.01705
PC5	0.00308
PC6	0.00224
PC7	0.00153
PC8	0.00103
PC9	0.00087
PC10	0.00048
PC11	0.00031
PC12	0.00016
PC13	0.00011
PC14	9e-05

## Sheet: S4
Supplementary Table 4: Differential expressed clusters of lactate vs. vehicle control -treated GC
Transcript Cluster ID	lactate Avg Signal (log2)	lactate Avg Signal (linear)	NaCl Avg Signal (log2)	NaCl Avg Signal (linear)	FC (lactate vs. NaCl)	ANOVA p-value (lactate vs. NaCl)	FDR p-value (lactate vs. NaCl)	Gene Symbol	Description
12900682	4.27	19.29	5.77	54.57	-2.82	1.31e-07	1.2e-05	VNN1	vanin 1
12696210	4.12	17.39	5.54	46.53	-2.68	2e-06	6.2e-05	SLC27A2	solute carrier family 27 (fatty acid transporter), member 2
12822767	4.54	23.26	5.95	61.82	-2.65	1.04e-08	3e-06	GFRA1	GDNF family receptor alpha 1
12905259	6.61	97.68	8.02	259.57	-2.64	5.52e-09	2e-06	PRPS2	phosphoribosyl pyrophosphate synthetase 2
12872195	7.55	187.4	8.9	477.71	-2.55	1.08e-09	8.78e-07	PPM1K	protein phosphatase, Mg2+/Mn2+ dependent, 1K
12755837	6.49	89.88	7.78	219.79	-2.45	4.74e-07	2.7e-05	SLC1A5	solute carrier family 1 (neutral amino acid transporter), member 5
12762992	4.74	26.72	6.01	64.45	-2.41	2e-06	7.3e-05	RANGRF	RAN guanine nucleotide release factor
12724848	6.58	95.67	7.85	230.72	-2.4	8.02e-08	9e-06	MYC	v-myc avian myelocytomatosis viral oncogene homolog
12813350	4.72	26.35	5.99	63.56	-2.4	2e-06	6.9e-05	ATF7IP2	activating transcription factor 7 interacting protein 2
12762310	5.76	54.19	7	128	-2.36	2.19e-07	1.7e-05	LOC508666	C-C motif chemokine 23
12818707	6.35	81.57	7.57	190.02	-2.34	2.9e-07	2e-05	IFIT1	interferon-induced protein with tetratricopeptide repeats 1
12725857	4.3	19.7	5.51	45.57	-2.31	2.62e-07	1.9e-05	GPT	glutamic-pyruvate transaminase (alanine aminotransferase)
12688063	7.76	216.77	8.96	498	-2.29	9.86e-08	1e-05	CYP19A1	cytochrome P450, family 19, subfamily A, polypeptide 1
12743103	7.44	173.65	8.62	393.44	-2.27	3.46e-07	2.2e-05	SLC7A11	solute carrier family 7 (anionic amino acid transporter light chain, xc- system), member 11
12737098	5.81	56.1	6.94	122.79	-2.2	3.15e-07	2.1e-05	B3GALT2	UDP-Gal:betaGlcNAc beta 1,3-galactosyltransferase, polypeptide 2
12894613	4.7	25.99	5.81	56.1	-2.17	4.23e-07	2.5e-05	ECM2	extracellular matrix protein 2, female organ and adipocyte specific
12893122	3.32	9.99	4.43	21.56	-2.16	0.00217	0.0134	ASPN	asporin
12710632	5.56	47.18	6.67	101.83	-2.16	1e-06	4.7e-05	N4BP2L1	NEDD4 binding protein 2-like 1
12706420	7.96	249	9.07	537.45	-2.15	2.35e-08	5e-06	TBC1D8	TBC1 domain family, member 8 (with GRAM domain)
12737300	7.07	134.36	8.16	286.03	-2.13	5.81e-08	8e-06	CNIH3	cornichon family AMPA receptor auxiliary protein 3
12763683	6.21	74.03	7.3	157.59	-2.12	2e-06	6.2e-05	NTN1	netrin 1
12818214	6.75	107.63	7.82	225.97	-2.1	5.62e-09	2e-06	NUPR1	nuclear protein, transcriptional regulator, 1
12785671	7.27	154.34	8.32	319.57	-2.08	3.06e-08	5e-06	CMBL	carboxymethylenebutenolidase homolog (Pseudomonas)
12678550	5.01	32.22	6.05	66.26	-2.06	3e-06	9.7e-05	SST	somatostatin
12871482	4.79	27.67	5.83	56.89	-2.06	9e-06	0.000206	QRFPR	pyroglutamylated RFamide peptide receptor
12740236	5.24	37.79	6.27	77.17	-2.05	3e-06	9.3e-05	ETNK2	ethanolamine kinase 2
12846183	7.35	163.14	8.38	333.14	-2.05	7.56e-08	9e-06	DDR2	discoidin domain receptor tyrosine kinase 2
12681492	2.73	6.63	3.76	13.55	-2.04	1.4e-05	0.000295	CCDC39	coiled-coil domain containing 39
12760792	5.78	54.95	6.79	110.66	-2.02	2.4e-05	0.000435	SERPINF1	serpin peptidase inhibitor, clade F (alpha-2 antiplasmin, pigment epithelium derived factor), member 1
12688660	5.65	50.21	6.66	101.13	-2.02	1.6e-05	0.000329	SMOC1	SPARC related modular calcium binding 1
12898870	5.53	46.21	6.54	93.05	-2.01	3e-07	2.1e-05	PRSS35	protease, serine, 35
12891600	6.16	71.51	7.17	144.01	-2.01	2.26e-08	5e-06	MOB3B	MOB kinase activator 3B
12883172	3.52	11.47	4.53	23.1	-2	8.9e-05	0.00115	HAPLN1	hyaluronan and proteoglycan link protein 1
12703930	4.78	27.47	5.75	53.82	-1.97	0.00418	0.0226	LHCGR	luteinizing hormone/choriogonadotropin receptor
12781244	5.8	55.72	6.78	109.9	-1.96	2e-06	7.5e-05	EXTL1	exostosin-like glycosyltransferase 1
12772142	4.82	28.25	5.78	54.95	-1.95	3.46e-07	2.2e-05	SEPT4	septin 4
12770824	4.58	23.92	5.52	45.89	-1.93	2e-06	6e-05	AFMID	arylformamidase
12862848	6.71	104.69	7.65	200.85	-1.92	1e-06	4.9e-05	DDIT3	DNA-damage-inducible transcript 3
12891005	6.18	72.5	7.12	139.1	-1.92	8.59e-09	3e-06	PTPRD	protein tyrosine phosphatase, receptor type, D
12800052	5.86	58.08	6.77	109.14	-1.87	2e-05	0.000376	LRRN1	leucine rich repeat neuronal 1
12684618	6.62	98.36	7.52	183.55	-1.87	1.57e-07	1.4e-05	CBS	cystathionine-beta-synthase
12866308	8.56	377.41	9.46	704.28	-1.86	2.24e-07	1.7e-05	ALDH1L2	aldehyde dehydrogenase 1 family, member L2
12680135	5.98	63.12	6.85	115.36	-1.84	6.9e-09	2e-06	MCCC1	methylcrotonoyl-CoA carboxylase 1 (alpha)
12766674	6.41	85.04	7.28	155.42	-1.83	2.31e-08	5e-06	LOC100196901	uncharacterized LOC100196901
12742553	6.73	106.15	7.59	192.67	-1.82	2e-06	6.4e-05	ACAD10	acyl-CoA dehydrogenase family, member 10
12811288	6.09	68.12	6.94	122.79	-1.8	9.33e-08	1e-05	ABAT	4-aminobutyrate aminotransferase
12851661	6.11	69.07	6.95	123.64	-1.79	2.72e-08	5e-06	KCND2	potassium voltage-gated channel, Shal-related subfamily, member 2
12720619	5.68	51.27	6.51	91.14	-1.78	1e-06	5e-05	TRIB3	tribbles pseudokinase 3
12734323	6.45	87.43	7.28	155.42	-1.78	3.61e-08	6e-06
12811892	6	64	6.83	113.77	-1.78	2.89e-08	5e-06	ABAT	4-aminobutyrate aminotransferase
12759161	5.32	39.95	6.14	70.52	-1.77	4.94e-08	7e-06	B3GNT9	UDP-GlcNAc:betaGal beta-1,3-N-acetylglucosaminyltransferase 9
12902334	6.04	65.8	6.87	116.97	-1.77	1.65e-07	1.4e-05	F8	coagulation factor VIII, procoagulant component
12906728	5.88	58.89	6.69	103.25	-1.75	4.48e-07	2.6e-05	LOC101903955	ribose-phosphate pyrophosphokinase 2-like
12843247	8.61	390.72	9.42	685.02	-1.75	1e-06	5.1e-05	PHGDH	phosphoglycerate dehydrogenase
12824834	8.49	359.54	9.29	625.99	-1.74	7.87e-07	3.8e-05	VEGFC	vascular endothelial growth factor C
12751034	7.54	186.11	8.34	324.03	-1.74	2.37e-07	1.8e-05	TNNI3	troponin I type 3 (cardiac)
12751837	4.96	31.12	5.76	54.19	-1.73	2.41e-07	1.8e-05	ATF5	activating transcription factor 5
12688037	4.63	24.76	5.42	42.81	-1.73	0.000113	0.00138	AKAP5	A kinase (PRKA) anchor protein 5
12911805	4.72	26.35	5.51	45.57	-1.72	0.000512	0.00439
12898939	5.69	51.63	6.47	88.65	-1.72	1.1e-05	0.000235	LYRM2	LYR motif containing 2
12856116	4.65	25.11	5.44	43.41	-1.72	1.3e-05	0.000283	THSD7A; LOC787544	thrombospondin, type I, domain containing 7A; thrombospondin type-1 domain-containing protein 7A-like
12740287	6.18	72.5	6.96	124.5	-1.71	5.29e-08	7e-06	SLC25A33	solute carrier family 25 (pyrimidine nucleotide carrier), member 33
12880677	5.14	35.26	5.92	60.55	-1.71	2e-06	7.5e-05	MRI1	methylthioribose-1-phosphate isomerase 1
12773904	5.78	54.95	6.56	94.35	-1.71	9.79e-07	4.4e-05	SNHG12; LOC100851308	small nucleolar RNA host gene 12 (non-protein coding); uncharacterized LOC100851308
12791964	7.25	152.22	8.03	261.38	-1.71	5.06e-08	7e-06	NMB	neuromedin B
12836232	8.35	326.29	9.12	556.41	-1.71	6.01e-08	8e-06	LRP8	low density lipoprotein receptor-related protein 8, apolipoprotein e receptor
12767532	6.76	108.38	7.53	184.82	-1.7	2.59e-07	1.9e-05	NOS2	nitric oxide synthase 2, inducible
12812824	5.3	39.4	6.07	67.18	-1.7	3.8e-07	2.3e-05	MSLN	mesothelin
12782740	5.12	34.78	5.87	58.49	-1.69	0.000798	0.00617	GALNT13; LOC104976825	polypeptide N-acetylgalactosaminyltransferase 13; uncharacterized LOC104976825
12753926	7.22	149.09	7.98	252.48	-1.69	3.07e-07	2.1e-05	CEBPG	CCAAT/enhancer binding protein (C/EBP), gamma
12734598	7.62	196.72	8.38	333.14	-1.69	5.56e-07	3e-05	PRELP	proline/arginine-rich end leucine-rich repeat protein
12876741	5.36	41.07	6.12	69.55	-1.69	7.7e-05	0.00104	AMH	anti-Mullerian hormone
12779003	3.82	14.12	4.57	23.75	-1.68	0.00114	0.0081	NRP2	neuropilin 2
12773173	4.97	31.34	5.72	52.71	-1.68	0.000442	0.00389	SECTM1A	secreted and transmembrane protein 1A
12844695	5.64	49.87	6.4	84.45	-1.68	2.9e-05	0.000491	ERMAP	erythroblast membrane-associated protein (Scianna blood group)
12795679	5.57	47.5	6.31	79.34	-1.68	4.33e-07	2.6e-05	ACOX2	acyl-CoA oxidase 2, branched chain
12855628	6.56	94.35	7.3	157.59	-1.67	1.7e-05	0.000336	IFRD1	interferon-related developmental regulator 1
12898333	5.83	56.89	6.56	94.35	-1.66	3e-06	0.000104	SLC22A3	solute carrier family 22 (organic cation transporter), member 3
12693599	7.63	198.09	8.36	328.56	-1.66	9e-06	0.000207	PCK2	phosphoenolpyruvate carboxykinase 2 (mitochondrial)
12853913	8.32	319.57	9.05	530.06	-1.66	5.32e-08	7e-06	EEPD1	endonuclease/exonuclease/phosphatase family domain containing 1
12855376	3.45	10.93	4.18	18.13	-1.66	1.6e-05	0.000321	GRM8	glutamate receptor, metabotropic 8
12742218	8.55	374.81	9.27	617.37	-1.65	1.6e-05	0.000322	EMID1; LOC101908944	EMI domain containing 1; EMI domain-containing protein 1-like
12849070	5.08	33.82	5.8	55.72	-1.65	8.1e-05	0.00108	ASB15	ankyrin repeat and SOCS box containing 15
12786203	5.91	60.13	6.64	99.73	-1.65	0.000172	0.00189	HCN1	hyperpolarization activated cyclic nucleotide-gated potassium channel 1
12848984	6.95	123.64	7.66	202.25	-1.64	0.00106	0.00766	COL1A2	collagen, type I, alpha 2
12755848	8.4	337.79	9.11	552.56	-1.64	9.53e-07	4.3e-05	SLC7A5	solute carrier family 7 (amino acid transporter light chain, L system), member 5
12698714	8.44	347.29	9.16	572.05	-1.64	1.84e-07	1.5e-05	SLC1A4	solute carrier family 1 (glutamate/neutral amino acid transporter), member 4
12840420	8.54	372.22	9.25	608.87	-1.64	6.7e-08	8e-06	HIST2H2BE	histone cluster 2, H2be
12847134	8.27	308.69	8.99	508.46	-1.64	6.15e-09	2e-06	UCK2	uridine-cytidine kinase 2
12835724	7.98	252.48	8.69	413	-1.63	1.14e-07	1.2e-05	DBT	dihydrolipoamide branched chain transacylase E2
12840815	5.85	57.68	6.55	93.7	-1.63	1.6e-05	0.000327	MYCL	v-myc avian myelocytomatosis viral oncogene lung carcinoma derived homolog
12786297	4.01	16.11	4.7	25.99	-1.62	0.00285	0.0167	CD180	CD180 molecule
12847493	7.07	134.36	7.77	218.27	-1.62	3e-06	0.000102	RPS27	ribosomal protein S27
12741898	7.73	212.31	8.42	342.51	-1.61	9.36e-07	4.3e-05	CPE	carboxypeptidase E
12777797	5.71	52.35	6.4	84.45	-1.61	1e-05	0.000234	TCEA3	transcription elongation factor A (SII), 3
12713277	4.64	24.93	5.33	40.22	-1.61	6.4e-05	0.000897	LOC407165; LOC100295842	elafin; uncharacterized LOC100295842
12747925	7.13	140.07	7.81	224.41	-1.6	1.04e-07	1.1e-05	ERP29	endoplasmic reticulum protein 29
12849474	6.71	104.69	7.38	166.57	-1.6	4e-06	0.000119	FZD1	frizzled class receptor 1
12801746	9.81	897.64	10.49	1438.15	-1.6	1.58e-09	1e-06	GCLC	glutamate-cysteine ligase, catalytic subunit
12899705	6.58	95.67	7.26	153.28	-1.6	8.06e-07	3.9e-05	RGS17	regulator of G-protein signaling 17
12911099	6.02	64.89	6.69	103.25	-1.59	3.67e-07	2.3e-05
12683570	5.94	61.39	6.61	97.68	-1.59	2e-06	6.9e-05	MYLK	myosin light chain kinase
12847564	6.69	103.25	7.36	164.28	-1.59	1e-06	4.7e-05	PMF1	polyamine-modulated factor 1
12847375	7.7	207.94	8.36	328.56	-1.58	3.91e-08	6e-06	CDC14A	cell division cycle 14A
12913073	4.96	31.12	5.62	49.18	-1.58	4e-06	0.000111
12736803	8.59	385.34	9.25	608.87	-1.58	6.26e-08	8e-06	EXOSC10	exosome component 10
12817101	5.3	39.4	5.96	62.25	-1.58	3.7e-05	0.000598	FZD9	frizzled class receptor 9
12821842	4.73	26.54	5.39	41.93	-1.58	1.6e-05	0.000321	SFXN4	sideroflexin 4
12756818	4.72	26.35	5.37	41.36	-1.57	1.2e-05	0.000252	FBXO17; LOC101910137	F-box protein 17; F-box only protein 17-like
12825497	8.13	280.14	8.78	439.59	-1.57	1.14e-07	1.2e-05	SORBS2	sorbin and SH3 domain containing 2
12903165	3.6	12.13	4.25	19.03	-1.57	0.000532	0.00451	AGTR2	angiotensin II receptor, type 2
12909762	4.67	25.46	5.32	39.95	-1.57	4.7e-05	0.000706	CAPN6	calpain 6
12703716	3.83	14.22	4.48	22.32	-1.56	2e-06	7.1e-05
12715011	4.56	23.59	5.2	36.76	-1.56	9e-07	4.1e-05	TCFL5	transcription factor-like 5 (basic helix-loop-helix)
12825649	5.3	39.4	5.94	61.39	-1.56	0.000708	0.00562	TEX15	testis expressed 15
12825795	5.74	53.45	6.38	83.29	-1.56	2e-06	7e-05	MTR	5-methyltetrahydrofolate-homocysteine methyltransferase
12821015	4.87	29.24	5.5	45.25	-1.55	7.78e-07	3.8e-05	SLC35G1	solute carrier family 35, member G1
12857973	6.26	76.64	6.89	118.6	-1.55	4.5e-05	0.000688	BCAT1	branched chain amino-acid transaminase 1, cytosolic
12696647	6.69	103.25	7.32	159.79	-1.55	7.78e-08	9e-06	DCAF11	DDB1 and CUL4 associated factor 11
12688364	5.3	39.4	5.93	60.97	-1.55	8.8e-05	0.00115	SLC7A7	solute carrier family 7 (amino acid transporter light chain, y+L system), member 7
12914917	5.52	45.89	6.15	71.01	-1.55	2e-06	7.3e-05
12915183	5.52	45.89	6.15	71.01	-1.55	2e-06	7.3e-05
12914913	6.85	115.36	7.47	177.29	-1.54	7e-06	0.000172
12836043	8.64	398.93	9.27	617.37	-1.54	3e-06	9.5e-05	SLC6A9	solute carrier family 6 (neurotransmitter transporter, glycine), member 9
12718133	4	16	4.62	24.59	-1.54	6e-06	0.000148	ACSS1	acyl-CoA synthetase short-chain family member 1
12747893	3.29	9.78	3.91	15.03	-1.54	0.000335	0.00315	HHIP; LOC100335218	hedgehog interacting protein; hedgehog-interacting protein-like
12795707	6.51	91.14	7.13	140.07	-1.54	6.7e-07	3.4e-05	TCAIM	T cell activation inhibitor, mitochondrial
12803994	4.14	17.63	4.77	27.28	-1.54	0.00135	0.00926	PNPLA1	patatin-like phospholipase domain containing 1
12827793	5.91	60.13	6.54	93.05	-1.54	3.9e-08	6e-06	KCNMA1	potassium large conductance calcium-activated channel, subfamily M, alpha member 1
12853629	7.92	242.19	8.54	372.22	-1.54	4.97e-09	2e-06	CHN2	chimerin 2
12866047	6.21	74.03	6.83	113.77	-1.54	5.86e-08	8e-06	AMHR2	anti-Mullerian hormone receptor, type II
12808553	8.53	369.65	9.15	568.1	-1.53	1.3e-07	1.2e-05	SYT4	synaptotagmin IV
12773121	6.25	76.11	6.86	116.16	-1.53	0.00146	0.00984
12867367	6.43	86.22	7.04	131.6	-1.53	1e-06	4.6e-05	PLA2G6	phospholipase A2, group VI (cytosolic, calcium-independent)
12867326	9.01	515.56	9.63	792.35	-1.53	6.96e-08	9e-06	XPOT	exportin, tRNA
12746112	6.54	93.05	7.16	143.01	-1.53	1e-06	5.1e-05	PXMP2	peroxisomal membrane protein 2, 22kDa
12788065	3.93	15.24	4.54	23.26	-1.53	0.000601	0.00496	TMEM171	transmembrane protein 171
12850848	6.01	64.45	6.62	98.36	-1.53	4.4e-05	0.000676	PIK3CG	phosphatidylinositol-4,5-bisphosphate 3-kinase, catalytic subunit gamma
12696603	5.15	35.51	5.76	54.19	-1.53	0.000288	0.00281	GREM1	gremlin 1, DAN family BMP antagonist
12725510	5.2	36.76	5.81	56.1	-1.53	0.000145	0.00166	TOX	thymocyte selection-associated high mobility group box
12857098	6.46	88.03	7.08	135.3	-1.53	6.3e-08	8e-06	PPARA	peroxisome proliferator-activated receptor alpha
12869838	3.46	11	4.08	16.91	-1.53	0.000523	0.00445	CXCL8	chemokine (C-X-C motif) ligand 8
12889972	6.52	91.77	7.13	140.07	-1.53	1.8e-05	0.000355
12901045	6.71	104.69	7.33	160.9	-1.53	2.23e-07	1.7e-05	MAP3K5	mitogen-activated protein kinase kinase kinase 5
12849788	5.56	47.18	6.17	72	-1.52	0.000116	0.0014	GPNMB	glycoprotein (transmembrane) nmb
12833317	7.19	146.02	7.79	221.32	-1.52	2e-06	7.8e-05	PNPLA2	patatin-like phospholipase domain containing 2
12878036	5.04	32.9	5.64	49.87	-1.52	2.2e-05	0.000406	THG1L	tRNA-histidine guanylyltransferase 1-like (S. cerevisiae)
12685216	5.13	35.02	5.73	53.08	-1.52	3e-06	9.7e-05	KCNAB1	potassium voltage-gated channel, shaker-related subfamily, beta member 1
12725954	5.76	54.19	6.37	82.71	-1.52	1.3e-05	0.000274	CPQ	carboxypeptidase Q
12733392	5.41	42.52	6	64	-1.51	0.000747	0.00587
12853311	9.44	694.58	10.03	1045.52	-1.51	9.17e-08	1e-05	GARS; LOC100851539	glycyl-tRNA synthetase; glycine--tRNA ligase-like
12682124	6.3	78.79	6.89	118.6	-1.51	5e-06	0.000148	PARP14	poly (ADP-ribose) polymerase family, member 14
12702823	6.53	92.41	7.12	139.1	-1.51	8.71e-07	4.1e-05	PTRHD1	peptidyl-tRNA hydrolase domain containing 1
12763468	4.6	24.25	5.2	36.76	-1.51	8e-06	0.000195	HLF	hepatic leukemia factor
12763500	6.8	111.43	6.2	73.52	1.51	2.3e-08	5e-06	RHBDF2	rhomboid 5 homolog 2 (Drosophila)
12681097	7.26	153.28	6.66	101.13	1.51	9.97e-07	4.5e-05	RAB6B	RAB6B, member RAS oncogene family
12754174	8.3	315.17	7.7	207.94	1.51	2.24e-09	1e-06	GPT2	glutamic pyruvate transaminase (alanine aminotransferase) 2
12870149	8.61	390.72	8.02	259.57	1.51	7e-06	0.000175	PDGFRA	platelet-derived growth factor receptor, alpha polypeptide
12907161	5.72	52.71	5.12	34.78	1.51	2.4e-05	0.00043	AKAP4	A kinase (PRKA) anchor protein 4
12684080	10.46	1408.55	9.87	935.76	1.51	7.9e-07	3.8e-05	CLDN11	claudin 11
12772071	7.76	216.77	7.16	143.01	1.51	8e-06	0.000192	PTRF	polymerase I and transcript release factor
12780367	7.04	131.6	6.44	86.82	1.51	5.85e-09	2e-06	ITGA4; LOC100849658	integrin, alpha 4 (antigen CD49D, alpha 4 subunit of VLA-4 receptor); integrin alpha-4-like
12785235	2.76	6.77	2.16	4.47	1.51	0.000137	0.00159	CENPK	centromere protein K
12850708	8.49	359.54	7.9	238.86	1.51	4.94e-07	2.8e-05	TSPAN13	tetraspanin 13
12856334	6.87	116.97	6.28	77.71	1.51	1.2e-05	0.000266	C5H12orf75	chromosome 5 open reading frame, human C12orf75
12873208	6.47	88.65	5.88	58.89	1.51	1.7e-05	0.000334	HOPX	HOP homeobox
12892626	6.81	112.21	6.21	74.03	1.51	5.1e-05	0.00075	LPAR1	lysophosphatidic acid receptor 1
12901612	7.53	184.82	6.94	122.79	1.51	1.2e-05	0.000264	LOC100850276	NKG2D ligand 3-like
12847982	8.41	340.14	7.81	224.41	1.52	3e-06	8.4e-05	LOC782522	steroidogenic acute regulatory protein pseudogene
12825182	8.04	263.2	7.44	173.65	1.52	7.14e-08	9e-06	SLC20A2	solute carrier family 20 (phosphate transporter), member 2
12722069	5.01	32.22	4.41	21.26	1.52	1.91e-07	1.5e-05	CDH17	cadherin 17, LI cadherin (liver-intestine)
12850024	9.81	897.64	9.2	588.13	1.52	1e-08	3e-06	INSIG1	insulin induced gene 1
12783227	5.25	38.05	4.65	25.11	1.52	2e-06	6.5e-05	PTPRU	protein tyrosine phosphatase, receptor type, U
12714880	6.07	67.18	5.47	44.32	1.52	0.000996	0.00732	KIAA1217	KIAA1217 ortholog
12721948	8.01	257.78	7.41	170.07	1.52	0.00024	0.00244	NDRG1	N-myc downstream regulated 1
12783957	4.7	25.99	4.1	17.15	1.52	5.8e-05	0.00083	ZBTB8A	zinc finger and BTB domain containing 8A
12796774	5.26	38.32	4.65	25.11	1.52	0.000289	0.00282	CDCP1	CUB domain containing protein 1
12855057	3.33	10.06	2.73	6.63	1.52	6.3e-05	0.000885	NRCAM	neuronal cell adhesion molecule
12895040	5.92	60.55	5.31	39.67	1.52	2e-06	7e-05	LZTS1	leucine zipper, putative tumor suppressor 1
12910364	4.51	22.78	3.9	14.93	1.53	0.000493	0.00427	BEX2	brain expressed X-linked 2
12884669	8.78	439.59	8.17	288.01	1.53	3e-06	0.000101	DPYSL3	dihydropyrimidinase-like 3
12705188	6.46	88.03	5.85	57.68	1.53	8e-06	0.000194	SLC2A6	solute carrier family 2 (facilitated glucose transporter), member 6
12914919	3.67	12.73	3.05	8.28	1.53	0.000152	0.00172
12864062	8.97	501.46	8.36	328.56	1.53	8.2e-07	3.9e-05	KITLG	KIT ligand
12829453	9.02	519.15	8.4	337.79	1.53	2.62e-08	5e-06	TM7SF2	transmembrane 7 superfamily member 2
12899691	3.5	11.31	2.89	7.41	1.53	0.00729	0.0353	ULBP17; RAET1G	UL16-binding protein 17; retinoic acid early transcript 1G
12693777	6.69	103.25	6.08	67.65	1.53	5.5e-05	0.0008	BMP4	bone morphogenetic protein 4
12718810	3.67	12.73	3.06	8.34	1.53	4.1e-05	0.000641	ACBD7	acyl-CoA binding domain containing 7
12806796	9.11	552.56	8.5	362.04	1.53	6.16e-08	8e-06	TRAM2	translocation associated membrane protein 2
12836058	10.1	1097.5	9.48	714.11	1.53	8.48e-09	3e-06	TAGLN2	transgelin 2
12857956	7.66	202.25	7.05	132.51	1.53	6e-06	0.000152	ERP27	endoplasmic reticulum protein 27
12873084	5.55	46.85	4.93	30.48	1.53	0.000177	0.00193	LOC100337132; LOC785289	rho GTPase-activating protein 20; rho GTPase-activating protein 20-like
12905500	6.9	119.43	6.28	77.71	1.54	3.64e-08	6e-06	HDAC8	histone deacetylase 8
12752595	5.96	62.25	5.34	40.5	1.54	4.77e-07	2.7e-05	PPM1N	protein phosphatase, Mg2+/Mn2+ dependent, 1N (putative)
12774181	7.9	238.86	7.28	155.42	1.54	2e-06	7.1e-05	LOC101902670	serine incorporator 2-like
12686938	9.68	820.3	9.06	533.74	1.54	3.85e-08	6e-06	LSS	lanosterol synthase (2,3-oxidosqualene-lanosterol cyclase)
12864151	9.03	522.76	8.41	340.14	1.54	0.000588	0.00488	SLC2A3	solute carrier family 2 (facilitated glucose transporter), member 3
12856920	8.99	508.46	8.36	328.56	1.54	5.55e-08	7e-06	SYT1; LOC104968757	synaptotagmin I; synaptotagmin-1-like
12897211	7.47	177.29	6.84	114.56	1.54	6e-06	0.000152	AKAP12	A kinase (PRKA) anchor protein 12
12730744	9.2	588.13	8.58	382.68	1.54	1.3e-05	0.00027	IL18	interleukin 18
12700783	8.12	278.2	7.49	179.77	1.54	1.34e-08	3e-06	RASGRP3	RAS guanyl releasing protein 3 (calcium and DAG-regulated)
12709549	6.43	86.22	5.8	55.72	1.54	6e-06	0.000165	LOC789650; ATP11A	probable phospholipid-transporting ATPase IH; ATPase, class VI, type 11A
12791138	7.49	179.77	6.86	116.16	1.54	1.56e-08	4e-06	SEMA7A	semaphorin 7A, GPI membrane anchor (John Milton Hagen blood group)
12833840	7.65	200.85	7.03	130.69	1.54	2e-06	7.4e-05	FADS3	fatty acid desaturase 3
12837328	7.95	247.28	7.33	160.9	1.54	8.47e-07	4e-05	RSBN1	round spermatid basic protein 1
12885485	5.68	51.27	5.06	33.36	1.54	2.7e-05	0.000475	GLRX	glutaredoxin (thioltransferase)
12901396	7.26	153.28	6.64	99.73	1.54	2.53e-07	1.9e-05	PKIB	protein kinase (cAMP-dependent, catalytic) inhibitor beta
12842705	6.89	118.6	6.26	76.64	1.55	0.000253	0.00254	PTGFR	prostaglandin F receptor (FP)
12903372	7.87	233.94	7.24	151.17	1.55	3.93e-08	6e-06	PRKX	protein kinase, X-linked
12803598	3.84	14.32	3.21	9.25	1.55	0.000236	0.00241	LOC616942	major histocompatibility complex, class I, A-like
12842868	5.64	49.87	5.01	32.22	1.55	1.3e-05	0.000283	DNAJC6	DnaJ (Hsp40) homolog, subfamily C, member 6
12763375	4.73	26.54	4.09	17.03	1.55	7.4e-05	0.001	CDC6	cell division cycle 6
12868965	2.76	6.77	2.13	4.38	1.55	0.000372	0.00341	TSPAN19	tetraspanin 19
12694790	9.32	639.15	8.69	413	1.55	5e-06	0.000137
12752457	9.22	596.34	8.59	385.34	1.55	6.2e-07	3.2e-05	PVR	poliovirus receptor
12689956	4.5	22.63	3.88	14.72	1.55	8.9e-05	0.00115	SHC4	SHC (Src homology 2 domain containing) family, member 4
12774399	4.32	19.97	3.69	12.91	1.55	8e-06	0.000191	MSTN	myostatin
12801086	10.36	1314.23	9.73	849.22	1.55	3e-06	9.7e-05
12877273	6.54	93.05	5.91	60.13	1.55	4e-05	0.000624	NR2F1	nuclear receptor subfamily 2, group F, member 1
12903094	6.11	69.07	5.47	44.32	1.56	0.000393	0.00356	MAOB	monoamine oxidase B
12907694	8.17	288.01	7.52	183.55	1.56	3e-06	0.000103	PIM2	Pim-2 proto-oncogene, serine/threonine kinase
12804546	7.83	227.54	7.19	146.02	1.56	1.03e-07	1.1e-05	HSPA1A	heat shock 70kDa protein 1A
12866747	6.48	89.26	5.83	56.89	1.56	1.4e-05	0.000295	ENO2	enolase 2 (gamma, neuronal)
12776704	4.4	21.11	3.76	13.55	1.56	0.00139	0.00948	FGR	FGR proto-oncogene, Src family tyrosine kinase
12796627	6.62	98.36	5.98	63.12	1.56	2.38e-07	1.8e-05	FAM107A	family with sequence similarity 107, member A
12896617	10.22	1192.69	9.57	760.08	1.57	4.77e-07	2.7e-05
12698988	7.56	188.71	6.91	120.26	1.57	1.1e-05	0.000247	FAM49A	family with sequence similarity 49, member A
12723704	5.1	34.3	4.45	21.86	1.57	7.84e-07	3.8e-05	SNX31	sorting nexin 31
12754320	5.88	58.89	5.23	37.53	1.57	3e-06	8.6e-05	TTYH1	tweety family member 1
12772567	7.43	172.45	6.78	109.9	1.57	1.9e-05	0.000363	CDR2L	cerebellar degeneration-related protein 2-like
12778544	9.86	929.3	9.21	592.22	1.57	1.5e-08	4e-06	MARCKSL1	MARCKS-like 1
12779281	9.16	572.05	8.51	364.56	1.57	3.05e-07	2.1e-05	KCNE4	potassium voltage-gated channel, Isk-related family, member 4
12813872	6.4	84.45	5.75	53.82	1.57	5.57e-07	3e-05	XYLT1	xylosyltransferase I
12870876	5.11	34.54	4.46	22.01	1.57	0.000209	0.0022	PRSS12	protease, serine, 12 (neurotrypsin, motopsin)
12909865	7.31	158.68	6.66	101.13	1.57	3e-06	9.8e-05	CHRDL1	chordin-like 1
12724157	5.3	39.4	4.64	24.93	1.58	0.00738	0.0357	CA2	carbonic anhydrase II
12900969	5.79	55.33	5.14	35.26	1.58	1.36e-07	1.3e-05	VNN2	vanin 2
12801080	8.23	300.25	7.58	191.34	1.58	1.41e-07	1.3e-05	TUBB2B	tubulin, beta 2B class IIb
12714225	10.39	1341.84	9.73	849.22	1.58	3.06e-08	5e-06	ACSS2	acyl-CoA synthetase short-chain family member 2
12745778	7.81	224.41	7.15	142.02	1.58	2.58e-10	4.18e-07	AACS	acetoacetyl-CoA synthetase
12726830	5.64	49.87	4.98	31.56	1.58	7e-06	0.000176	P2RY2	purinergic receptor P2Y, G-protein coupled, 2
12747809	4.42	21.41	3.76	13.55	1.58	1.2e-05	0.00026	MAB21L2	mab-21-like 2 (C. elegans)
12762782	8.7	415.87	8.03	261.38	1.59	2.55e-09	1e-06	TMEM97	transmembrane protein 97
12851621	3.92	15.14	3.25	9.51	1.59	4.3e-05	0.000659	FAM71F1	family with sequence similarity 71, member F1
12678864	3.08	8.46	2.41	5.31	1.59	0.00139	0.00946	HTR1F	5-hydroxytryptamine (serotonin) receptor 1F, G protein-coupled
12779724	9.32	639.15	8.65	401.71	1.59	6.98e-07	3.5e-05	LOC787568; LOC407195	tubulin alpha-1C chain-like pseudogene; alpha-tubulin-like
12717097	7.17	144.01	6.5	90.51	1.59	3e-06	9.1e-05	PMEPA1	prostate transmembrane protein, androgen induced 1
12774671	8.65	401.71	7.97	250.73	1.59	5.44e-07	3e-05	SLC9A1	solute carrier family 9, subfamily A (NHE1, cation proton antiporter 1), member 1
12806178	4.81	28.05	4.15	17.75	1.59	7e-06	0.000178	MIC1; MIC2	major histocompatibility class I related protein; CD99 molecule
12896176	5.48	44.63	4.82	28.25	1.59	2e-06	6.1e-05	SCAF8; TIAM2	SR-related CTD-associated factor 8; T-cell lymphoma invasion and metastasis 2
12899078	6	64	5.33	40.22	1.59	4e-06	0.000118	METTL24	methyltransferase like 24
12809952	11.18	2320.15	10.5	1448.15	1.6	8.74e-10	7.62e-07	MRO	maestro
12760003	6.74	106.89	6.06	66.72	1.6	3e-06	8.4e-05	LOC788268	steroidogenic acute regulatory protein, mitochondrial pseudogene
12774050	3.31	9.92	2.63	6.19	1.6	0.00547	0.0281	LOC104971105	uncharacterized LOC104971105
12691248	3.98	15.78	3.3	9.85	1.6	0.00278	0.0163	CRHBP	corticotropin releasing hormone binding protein
12717933	11.52	2936.74	10.84	1833.01	1.6	4e-06	0.000116	OXT	oxytocin/neurophysin I prepropeptide
12774353	4.05	16.56	3.38	10.41	1.6	0.00123	0.00857	LOC101908541	uncharacterized LOC101908541
12718226	6.36	82.14	5.67	50.91	1.61	0.000361	0.00333	LOC404105	trophoblast Kunitz domain protein 1
12831689	9.67	814.63	8.98	504.95	1.61	1.86e-08	4e-06	CSRP3	cysteine and glycine-rich protein 3 (cardiac LIM protein)
12899267	9.65	803.41	8.97	501.46	1.61	6.58e-08	8e-06	LOC104968426	5-nucleotidase-like
12866416	6.18	72.5	5.49	44.94	1.61	2.1e-05	0.000387	CDK2	cyclin-dependent kinase 2
12825057	6.72	105.42	6.03	65.34	1.61	6.77e-09	2e-06	RNF122	ring finger protein 122
12863567	3.15	8.88	2.46	5.5	1.61	0.00218	0.0135
12679509	8.06	266.87	7.37	165.42	1.61	8.57e-07	4e-05	PFKL	phosphofructokinase, liver
12686165	7.8	222.86	7.11	138.14	1.61	1e-06	4.6e-05	JAM2	junctional adhesion molecule 2
12711702	10.6	1552.09	9.91	962.07	1.61	1.25e-08	3e-06	TSC22D1	TSC22 domain family, member 1
12755776	8.97	501.46	8.29	313	1.61	1.3e-05	0.000276	PLAUR	plasminogen activator, urokinase receptor
12780084	3.91	15.03	3.22	9.32	1.61	5e-06	0.000134
12806987	8.22	298.17	7.53	184.82	1.61	6.21e-07	3.2e-05
12869336	4.45	21.86	3.76	13.55	1.61	0.000879	0.00664	EMP1	epithelial membrane protein 1
12877406	8.08	270.6	7.4	168.9	1.61	8.91e-07	4.1e-05	EGR1	early growth response 1
12707025	7.86	232.32	7.16	143.01	1.62	1.6e-08	4e-06	TOR2A	torsin family 2, member A
12738902	3.74	13.36	3.05	8.28	1.62	0.00351	0.0197	EXO1	exonuclease 1
12828726	6.3	78.79	5.61	48.84	1.62	7.24e-07	3.6e-05	RTKN2	rhotekin 2
12779093	9.7	831.75	9.01	515.56	1.62	1e-05	0.000226	TMEM37	transmembrane protein 37
12786260	6.91	120.26	6.21	74.03	1.62	2.5e-05	0.000443	PLK2	polo-like kinase 2
12790904	3.98	15.78	3.27	9.65	1.63	0.000421	0.00376	BDKRB2	bradykinin receptor B2
12881344	5.89	59.3	5.19	36.5	1.63	0.000713	0.00566	TUBB4A	tubulin, beta 4A class IVa
12892844	6.14	70.52	5.44	43.41	1.63	2e-06	6.5e-05
12786958	7.98	252.48	7.28	155.42	1.63	1.5e-05	0.000313	ITGA2	integrin, alpha 2 (CD49B, alpha 2 subunit of VLA-2 receptor)
12835715	6.89	118.6	6.19	73.01	1.63	3.42e-08	6e-06	F3; LOC101909187	coagulation factor III (thromboplastin, tissue factor); tissue factor
12810353	6.72	105.42	6.01	64.45	1.64	2.8e-05	0.000489	SMAD7	SMAD family member 7
12788424	4.35	20.39	3.63	12.38	1.64	2.5e-05	0.000442	RAB3C	RAB3C, member RAS oncogene family
12809196	11.48	2856.44	10.77	1746.2	1.64	5.88e-11	3.1e-07	SERPINB2	serpin peptidase inhibitor, clade B (ovalbumin), member 2
12855476	4.2	18.38	3.48	11.16	1.64	1.2e-05	0.000252	LRRN3	leucine rich repeat neuronal 3
12901108	4.02	16.22	3.3	9.85	1.64	0.000287	0.00281	PRDM1	PR domain containing 1, with ZNF domain
12888194	6.65	100.43	5.92	60.55	1.65	6.99e-07	3.5e-05	ZNF791	zinc finger protein 791
12871206	7.79	221.32	7.07	134.36	1.65	6e-06	0.000166	PARM1	prostate androgen-regulated mucin-like protein 1
12738995	8.92	484.38	8.19	292.04	1.65	1e-06	5.3e-05	G0S2	G0/G1 switch 2
12807167	4.46	22.01	3.73	13.27	1.65	0.000158	0.00177	MIC2; LOC512825	CD99 molecule; MHC class I polypeptide-related sequence B-like
12704183	9.65	803.41	8.92	484.38	1.66	8.69e-08	1e-05	ST6GALNAC4	ST6 (alpha-N-acetyl-neuraminyl-2,3-beta-galactosyl-1,3)-N-acetylgalactosaminide alpha-2,6-sialyltransferase 4
12765935	5.79	55.33	5.06	33.36	1.66	9.2e-05	0.00118	DOC2B	double C2-like domains, beta
12791755	4.88	29.45	4.16	17.88	1.66	5.17e-08	7e-06	CHRNA3	cholinergic receptor, nicotinic, alpha 3 (neuronal)
12826971	7.74	213.78	7.01	128.89	1.66	3e-06	9.7e-05	SAMD8	sterile alpha motif domain containing 8
12899131	6.01	64.45	5.28	38.85	1.66	9.2e-05	0.00119	PLN	phospholamban
12751361	6.76	108.38	6.02	64.89	1.67	6e-06	0.000166	APLP1	amyloid beta (A4) precursor-like protein 1
12898447	5.25	38.05	4.51	22.78	1.67	9e-06	0.000207	BACH2	BTB and CNC homology 1, basic leucine zipper transcription factor 2
12702928	7.38	166.57	6.64	99.73	1.67	8.45e-08	1e-05	AIF1L	allograft inflammatory factor 1-like
12868064	7.26	153.28	6.52	91.77	1.67	8e-06	0.000188	GDF11	growth differentiation factor 11
12774525	4.9	29.86	4.16	17.88	1.67	0.00042	0.00375	CXCR4	chemokine (C-X-C motif) receptor 4
12713813	6.21	74.03	5.46	44.02	1.68	2e-06	7.6e-05	MMP9	matrix metallopeptidase 9 (gelatinase B, 92kDa gelatinase, 92kDa type IV collagenase)
12872030	3.09	8.51	2.33	5.03	1.68	0.0003	0.0029	AREG	amphiregulin
12820892	7.31	158.68	6.56	94.35	1.68	3.33e-07	2.2e-05	MXI1	MAX interactor 1, dimerization protein
12793033	7.08	135.3	6.33	80.45	1.69	6.2e-08	8e-06	LOC530472	relaxin-3 receptor 1
12851249	8.77	436.55	8.01	257.78	1.69	1e-06	5.9e-05	ITGB8	integrin, beta 8
12787462	6.75	107.63	6	64	1.69	0.000399	0.0036	OSMR	oncostatin M receptor
12854094	4.18	18.13	3.42	10.7	1.69	1.7e-05	0.00034	SAMD9	sterile alpha motif domain containing 9
12812950	5.64	49.87	4.88	29.45	1.7	8.2e-05	0.00108	GAL3ST4	galactose-3-O-sulfotransferase 4
12880284	4.9	29.86	4.14	17.63	1.7	3e-06	8.8e-05	GRIA1	glutamate receptor, ionotropic, AMPA 1
12791659	6.3	78.79	5.53	46.21	1.7	5e-05	0.000747	GPR68	G protein-coupled receptor 68
12804734	5.43	43.11	4.66	25.28	1.71	2e-06	8.3e-05	TREM1	triggering receptor expressed on myeloid cells 1
12893979	9.3	630.35	8.53	369.65	1.71	2.03e-09	1e-06	GOLM1	golgi membrane protein 1
12730813	8.27	308.69	7.5	181.02	1.71	1.3e-07	1.2e-05	CRYAB	crystallin, alpha B
12843108	6.32	79.89	5.55	46.85	1.71	9.97e-07	4.5e-05	PLK3	polo-like kinase 3
12903516	7.21	148.06	6.44	86.82	1.71	5.47e-07	3e-05	LONRF3	LON peptidase N-terminal domain and ring finger 3
12743253	4.91	30.06	4.13	17.51	1.72	8.65e-07	4e-05	LOC527119	RIMS-binding protein 2
12768160	8.52	367.09	7.74	213.78	1.72	4.45e-09	2e-06	SLC9A3R1	solute carrier family 9, subfamily A (NHE3, cation proton antiporter 3), member 3 regulator 1
12827408	8.1	274.37	7.32	159.79	1.72	2e-06	6.8e-05	TMEM26	transmembrane protein 26
12842051	4.92	30.27	4.14	17.63	1.72	6.9e-05	0.000949	PDE4B	phosphodiesterase 4B, cAMP-specific
12684564	7.7	207.94	6.9	119.43	1.73	5.25e-07	2.9e-05	CSTB	cystatin B (stefin B)
12686282	4.72	26.35	3.94	15.35	1.73	0.000174	0.0019	FAM43A	family with sequence similarity 43, member A
12880314	9.81	897.64	9.01	515.56	1.74	1.57e-10	3.1e-07	GFPT2	glutamine-fructose-6-phosphate transaminase 2
12680761	4.1	17.15	3.3	9.85	1.74	5.9e-05	0.000838	GPX6	glutathione peroxidase 6 (olfactory)
12836065	10.12	1112.82	9.32	639.15	1.74	2.87e-10	4.18e-07	S100A10	S100 calcium binding protein A10
12746451	6.43	86.22	5.63	49.52	1.74	1.33e-07	1.3e-05	RASAL1	RAS protein activator like 1 (GAP1 like)
12718657	8.21	296.11	7.41	170.07	1.74	3.69e-08	6e-06	PFKP	phosphofructokinase, platelet
12734709	10.97	2005.85	10.17	1152.06	1.74	1.43e-09	1e-06	XCL1	chemokine (C motif) ligand 1
12768524	7.47	177.29	6.66	101.13	1.75	4.51e-08	6e-06	SLC26A11	solute carrier family 26 (anion exchanger), member 11
12759184	5.64	49.87	4.83	28.44	1.75	4.19e-07	2.5e-05	TPPP3	tubulin polymerization-promoting protein family member 3
12808650	8.21	296.11	7.4	168.9	1.75	2e-06	6.2e-05	ADCYAP1	adenylate cyclase activating polypeptide 1 (pituitary)
12878562	5.99	63.56	5.18	36.25	1.76	0.000122	0.00146	ASF1B	anti-silencing function 1B histone chaperone
12682628	7.65	200.85	6.83	113.77	1.76	4.19e-10	4.87e-07	CYYR1	cysteine/tyrosine-rich 1
12862103	6.58	95.67	5.77	54.57	1.76	6.12e-08	8e-06	ELK3	ELK3, ETS-domain protein (SRF accessory protein 2)
12782069	6.63	99.04	5.8	55.72	1.77	2e-06	6.9e-05	NOSTRIN	nitric oxide synthase trafficking
12914845	4.11	17.27	3.29	9.78	1.77	0.0013	0.00897
12866101	7.27	154.34	6.44	86.82	1.77	2.65e-07	1.9e-05	DUSP6	dual specificity phosphatase 6
12688252	4.92	30.27	4.09	17.03	1.78	0.000938	0.00698	RDH12	retinol dehydrogenase 12 (all-trans/9-cis/11-cis)
12693192	3.66	12.64	2.83	7.11	1.78	0.000276	0.00273	C10H15orf48; MIR147	chromosome 10 open reading frame, human C15orf48; microRNA mir-147
12836500	8.59	385.34	7.75	215.27	1.78	1.3e-10	3.1e-07	CITED4	Cbp/p300-interacting transactivator, with Glu/Asp-rich carboxy-terminal domain, 4
12852904	9.08	541.19	8.25	304.44	1.78	8.09e-09	3e-06	CAV1	caveolin 1, caveolae protein, 22kDa
12765903	4.9	29.86	4.06	16.68	1.79	0.00128	0.00884	LOC783508	UL16-binding protein 27-like
12908119	4.38	20.82	3.54	11.63	1.79	0.000261	0.0026	CXHXorf57	chromosome X open reading frame, human CXorf57
12823815	5.16	35.75	4.32	19.97	1.79	5e-06	0.000134	DLC1	DLC1 Rho GTPase activating protein
12835846	7.55	187.4	6.71	104.69	1.8	7.65e-10	7.47e-07	F11R	F11 receptor
12854454	4.32	19.97	3.48	11.16	1.8	9e-06	0.000213	RAPGEF5	Rap guanine nucleotide exchange factor (GEF) 5
12687887	6.99	127.12	6.14	70.52	1.8	9.26e-09	3e-06	FOS	FBJ murine osteosarcoma viral oncogene homolog
12908296	6.52	91.77	5.68	51.27	1.8	1.4e-09	1e-06	SRPX2; LOC101908743	sushi-repeat containing protein, X-linked 2; sushi repeat-containing protein SRPX2
12880155	6.21	74.03	5.36	41.07	1.81	1.27e-07	1.2e-05	SEMA6B	sema domain, transmembrane domain (TM), and cytoplasmic domain, (semaphorin) 6B
12745287	6.6	97.01	5.74	53.45	1.81	4e-06	0.000112	FGF2	fibroblast growth factor 2 (basic)
12844716	7.2	147.03	6.34	81.01	1.82	1e-06	4.6e-05	LOC101906939	retinol-binding protein 1
12726690	9.47	709.18	8.61	390.72	1.82	1.35e-09	1e-06	FDX1	ferredoxin 1
12903629	5.79	55.33	4.93	30.48	1.82	2e-06	8.4e-05	RAB33A	RAB33A, member RAS oncogene family
12783946	5.7	51.98	4.83	28.44	1.82	1.8e-05	0.000347	SATB2	SATB homeobox 2
12842248	4.32	19.97	3.45	10.93	1.82	2.2e-05	0.000407	SGIP1	SH3-domain GRB2-like (endophilin) interacting protein 1
12738397	8.25	304.44	7.39	167.73	1.82	2e-06	7.6e-05	F5	coagulation factor V (proaccelerin, labile factor)
12823120	10.34	1296.13	9.47	709.18	1.83	1.74e-07	1.5e-05	BNIP3	BCL2/adenovirus E1B 19kDa interacting protein 3
12765895	6.41	85.04	5.54	46.53	1.83	2e-06	8.1e-05	ULBP27; ULBP9	UL16-binding protein 27; UL16-binding protein 9
12702649	7.17	144.01	6.29	78.25	1.84	1.61e-09	1e-06
12786048	8.5	362.04	7.62	196.72	1.84	2.56e-08	5e-06	ANKRD55; LOC790313	ankyrin repeat domain 55; ankyrin repeat domain-containing protein 55-like
12807673	6.77	109.14	5.89	59.3	1.84	5e-06	0.000129	SERPINB2	serpin peptidase inhibitor, clade B (ovalbumin), member 2
12857324	5.87	58.49	4.98	31.56	1.85	0.000954	0.00707	PLBD1	phospholipase B domain containing 1
12771603	4.78	27.47	3.9	14.93	1.85	2.4e-05	0.000425	ETV4	ets variant 4
12775974	7.47	177.29	6.58	95.67	1.85	6.55e-07	3.4e-05	TMEM54	transmembrane protein 54
12838776	4.6	24.25	3.71	13.09	1.85	1.9e-05	0.000361	PTPN22	protein tyrosine phosphatase, non-receptor type 22 (lymphoid)
12850948	5.82	56.49	4.93	30.48	1.86	1.55e-07	1.4e-05	GIMAP8	GTPase, IMAP family member 8
12739272	8.44	347.29	7.54	186.11	1.86	7.31e-08	9e-06	CAMK1G	calcium/calmodulin-dependent protein kinase IG
12722742	8.03	261.38	7.14	141.04	1.86	2.03e-09	1e-06	KLF10	Kruppel-like factor 10
12756033	8.91	481.04	8.01	257.78	1.86	3e-06	9.1e-05	MT2A	metallothionein 2A
12740940	6.64	99.73	5.73	53.08	1.88	5.18e-08	7e-06	KCNAB2	potassium voltage-gated channel, shaker-related subfamily, beta member 2
12682223	6.17	72	5.26	38.32	1.88	2.75e-07	2e-05	ETV5	ets variant 5
12792596	6.22	74.54	5.32	39.95	1.88	9e-06	0.000205	CKB; LOC100851864	creatine kinase, brain; creatine kinase B-type
12808091	6.51	91.14	5.6	48.5	1.88	6e-06	0.00016	NETO1	neuropilin (NRP) and tolloid (TLL)-like 1
12887803	8.32	319.57	7.4	168.9	1.89	8.55e-10	7.62e-07	IFI30	interferon, gamma-inducible protein 30
12883735	6.54	93.05	5.62	49.18	1.89	4e-06	0.000119	SPRY4	sprouty homolog 4 (Drosophila)
12827012	8.49	359.54	7.57	190.02	1.89	8.93e-08	1e-05	CXCL12	chemokine (C-X-C motif) ligand 12
12738595	7.57	190.02	6.65	100.43	1.89	2.07e-07	1.6e-05	HSD11B1	hydroxysteroid (11-beta) dehydrogenase 1
12749479	6.34	81.01	5.42	42.81	1.89	2.72e-07	1.9e-05	HSD11B2	hydroxysteroid (11-beta) dehydrogenase 2
12800934	8.91	481.04	7.98	252.48	1.9	2.39e-08	5e-06	TUBB2B; LOC100295973	tubulin, beta 2B class IIb; tubulin beta-2A chain
12727012	7.02	129.79	6.1	68.59	1.9	3.05e-09	2e-06	PRR5L; LOC101909356	proline rich 5 like; proline-rich protein 5-like
12904865	6.5	90.51	5.57	47.5	1.9	1e-09	8.43e-07	TMEM255A	transmembrane protein 255A
12897272	8.09	272.48	7.16	143.01	1.9	1.3e-05	0.000272	TBX18	T-box 18
12905109	7.41	170.07	6.49	89.88	1.9	1.15e-08	3e-06	DOCK11; LOC100848143	dedicator of cytokinesis 11; dedicator of cytokinesis protein 11-like
12911599	7.69	206.5	6.76	108.38	1.9	1.39e-07	1.3e-05
12730259	7.93	243.88	7	128	1.91	8.41e-09	3e-06	LOC101909681	uncharacterized LOC101909681
12830323	7.19	146.02	6.23	75.06	1.94	1.78e-11	1.45e-07	LOC510798	tumor necrosis factor receptor superfamily member 26
12704737	6.31	79.34	5.35	40.79	1.94	3.7e-05	0.000594	RRM2	ribonucleotide reductase M2
12853232	7.06	133.44	6.1	68.59	1.95	1.27e-07	1.2e-05	PLXNA4	plexin A4
12718768	9.67	814.63	8.7	415.87	1.95	4.1e-08	6e-06	SDC4	syndecan 4
12774409	7.06	133.44	6.09	68.12	1.96	4.68e-09	2e-06	MAP2	microtubule-associated protein 2
12889180	6.06	66.72	5.08	33.82	1.97	1e-06	5.6e-05	LOC100850716; PAPPA	pappalysin-1-like; pregnancy-associated plasma protein A, pappalysin 1
12895589	7.42	171.25	6.44	86.82	1.98	3.5e-07	2.2e-05	CKS2	CDC28 protein kinase regulatory subunit 2
12898893	7.1	137.19	6.11	69.07	1.99	1.05e-07	1.1e-05	ENPP1	ectonucleotide pyrophosphatase/phosphodiesterase 1
12830373	5.88	58.89	4.88	29.45	2	2e-06	7.6e-05	CDKN1C	cyclin-dependent kinase inhibitor 1C (p57, Kip2)
12790976	6.39	83.87	5.38	41.64	2.01	0.000252	0.00253	SSTR1	somatostatin receptor 1
12879972	6.48	89.26	5.47	44.32	2.01	1.2e-07	1.2e-05	EMR3	egf-like module containing, mucin-like, hormone receptor-like 3
12680034	6.96	124.5	5.95	61.82	2.02	3.6e-07	2.2e-05	ADAMTS1	ADAM metallopeptidase with thrombospondin type 1 motif, 1
12696035	6.93	121.94	5.91	60.13	2.03	9.25e-07	4.2e-05	RASGRP1	RAS guanyl releasing protein 1 (calcium and DAG-regulated)
12716976	8.53	369.65	7.51	182.28	2.03	1.94e-08	4e-06	BMP2	bone morphogenetic protein 2
12711148	5.2	36.76	4.16	17.88	2.05	3e-06	9e-05	EDNRB	endothelin receptor type B
12889215	6.22	74.54	5.19	36.5	2.05	2.04e-07	1.6e-05	GULO; LOC785539	L-gulono-gamma-lactone oxidase; L-gulonolactone oxidase-like
12892054	6.42	85.63	5.38	41.64	2.05	1e-06	5.9e-05	LOC104968444	tumor necrosis factor receptor superfamily member 10B-like
12738987	7.52	183.55	6.48	89.26	2.05	2.84e-08	5e-06	MAP1LC3C	microtubule-associated protein 1 light chain 3 gamma
12834336	6.59	96.34	5.54	46.53	2.06	2.59e-08	5e-06	FOSL1	FOS-like antigen 1
12831125	6.98	126.24	5.93	60.97	2.06	3.2e-05	0.000535	CCND1	cyclin D1
12780150	7.37	165.42	6.33	80.45	2.06	1.6e-05	0.000321	ALPL	alkaline phosphatase, liver/bone/kidney
12895762	7.73	212.31	6.68	102.54	2.08	1.91e-08	4e-06
12915201	8.51	364.56	7.46	176.07	2.08	3.82e-08	6e-06
12741388	8.55	374.81	7.49	179.77	2.08	2.37e-09	1e-06	TNFSF18	tumor necrosis factor (ligand) superfamily, member 18
12774529	10.8	1782.89	9.73	849.22	2.09	8.54e-09	3e-06	FABP3	fatty acid binding protein 3, muscle and heart
12889017	8.7	415.87	7.64	199.47	2.09	2.3e-05	0.000417	LPL	lipoprotein lipase
12707198	7.9	238.86	6.84	114.56	2.09	3.15e-09	2e-06	LPIN1	lipin 1
12822732	9.14	564.18	8.08	270.6	2.09	2.92e-08	5e-06	CHST15	carbohydrate (N-acetylgalactosamine 4-sulfate 6-O) sulfotransferase 15
12892827	10.83	1820.35	9.77	873.1	2.09	1.19e-10	3.1e-07	STC1	stanniocalcin 1
12893958	6.08	67.65	4.99	31.78	2.13	4.09e-08	6e-06	GABBR2; LOC104969392	gamma-aminobutyric acid (GABA) B receptor, 2; uncharacterized LOC104969392
12859527	8.69	413	7.58	191.34	2.16	7.63e-08	9e-06	FBLN1	fibulin 1
12777830	4.73	26.54	3.61	12.21	2.17	3.3e-05	0.000553	SCN3A	sodium channel, voltage-gated, type III, alpha subunit
12872163	5.01	32.22	3.89	14.83	2.17	1.8e-05	0.000347	LOC539947	CXXC-type zinc finger protein 4
12870674	6.87	116.97	5.75	53.82	2.19	6.61e-09	2e-06	NAP1L5	nucleosome assembly protein 1-like 5
12792677	9.73	849.22	8.6	388.02	2.19	4.34e-09	2e-06	ITPK1	inositol-tetrakisphosphate 1-kinase
12833412	5.97	62.68	4.84	28.64	2.19	4.15e-08	6e-06	AQP11; LOC100849960	aquaporin 11; uncharacterized LOC100849960
12901422	5.52	45.89	4.38	20.82	2.21	5.7e-05	0.000818	HTR1E	5-hydroxytryptamine (serotonin) receptor 1E, G protein-coupled
12871741	6.92	121.1	5.77	54.57	2.21	1.69e-09	1e-06	LIMCH1	LIM and calponin homology domains 1
12864766	6.69	103.25	5.55	46.85	2.21	2.8e-05	0.000488	KRT18	keratin 18
12733478	7.34	162.02	6.19	73.01	2.22	2.44e-07	1.8e-05	LMO2	LIM domain only 2 (rhombotin-like 1)
12863343	7.35	163.14	6.19	73.01	2.23	1.24e-07	1.2e-05	SYN3	synapsin III
12815205	9.23	600.49	8.06	266.87	2.25	6.11e-09	2e-06	SERPINE1	serpin peptidase inhibitor, clade E (nexin, plasminogen activator inhibitor type 1), member 1
12769290	7.52	183.55	6.34	81.01	2.26	3e-06	9.2e-05	SLC16A3	solute carrier family 16 (monocarboxylate transporter), member 3
12760992	7.82	225.97	6.63	99.04	2.28	4e-05	0.000634	COL1A1	collagen, type I, alpha 1
12703109	7.46	176.07	6.27	77.17	2.28	1.48e-09	1e-06
12824532	7.43	172.45	6.23	75.06	2.29	1.8e-05	0.000353	C27H8orf4	chromosome 27 open reading frame, human C8orf4
12690050	5.03	32.67	3.82	14.12	2.3	3.93e-08	6e-06	F2RL1	coagulation factor II (thrombin) receptor-like 1
12728164	8.06	266.87	6.85	115.36	2.3	6.53e-10	6.94e-07	GRAMD1B	GRAM domain containing 1B
12871189	6.88	117.78	5.67	50.91	2.31	4.85e-07	2.7e-05	GPRIN3	GPRIN family member 3
12894704	6.58	95.67	5.37	41.36	2.32	1.86e-08	4e-06	ABCA1; LOC101909464	ATP-binding cassette, sub-family A (ABC1), member 1; ATP-binding cassette sub-family A member 1-like
12754384	8.07	268.73	6.86	116.16	2.32	1.66e-07	1.4e-05	TUBB3	tubulin, beta 3 class III
12775066	4.41	21.26	3.2	9.19	2.32	4e-06	0.000116	LY75; LOC100852051	lymphocyte antigen 75; lymphocyte antigen 75-like
12888944	5.9	59.71	4.68	25.63	2.33	7.49e-10	7.47e-07	LOC104968444	tumor necrosis factor receptor superfamily member 10B-like
12791762	5.29	39.12	4.06	16.68	2.35	3e-06	0.000102	SERPINA14	serpin peptidase inhibitor, clade A (alpha-1 antiproteinase, antitrypsin), member 14
12823271	8.18	290.02	6.95	123.64	2.36	7.38e-09	2e-06	FAM196A	family with sequence similarity 196, member A
12712605	6.87	116.97	5.63	49.52	2.36	8.58e-09	3e-06	SPRY2	sprouty homolog 2 (Drosophila)
12711073	3.92	15.14	2.68	6.41	2.37	2e-06	7.5e-05	LOC100851019; LOC100337076; LOC104973635	multidrug resistance-associated protein 4-like; multidrug resistance-associated protein 4
12718058	7.68	205.07	6.42	85.63	2.39	1.44e-07	1.3e-05	PTGIS; LOC101910090	prostaglandin I2 (prostacyclin) synthase; prostacyclin synthase-like
12855669	5.96	62.25	4.69	25.81	2.42	1.5e-05	0.000316	TSPAN12	tetraspanin 12
12845002	7.51	182.28	6.23	75.06	2.43	7e-06	0.000168	AK4	adenylate kinase 4
12793341	5.82	56.49	4.54	23.26	2.43	0.000257	0.00257	EGLN3	egl-9 family hypoxia-inducible factor 3
12780587	10.82	1807.78	9.54	744.43	2.44	8e-09	3e-06	TNFAIP6	tumor necrosis factor, alpha-induced protein 6
12866799	8.28	310.83	6.99	127.12	2.45	2e-05	0.000378	NR4A1	nuclear receptor subfamily 4, group A, member 1
12709067	5.59	48.17	4.29	19.56	2.47	5.19e-07	2.9e-05	TRPC4	transient receptor potential cation channel, subfamily C, member 4
12806784	8.56	377.41	7.26	153.28	2.47	1.24e-08	3e-06	CD83	CD83 molecule
12787063	4.26	19.16	2.94	7.67	2.48	3.59e-07	2.2e-05	RAB3C	RAB3C, member RAS oncogene family
12910555	7.75	215.27	6.43	86.22	2.49	4.4e-07	2.6e-05	LOC784938	lactate dehydrogenase A pseudogene
12883575	6.13	70.03	4.81	28.05	2.5	2e-06	8.3e-05	ST8SIA4	ST8 alpha-N-acetyl-neuraminide alpha-2,8-sialyltransferase 4
12721639	7.08	135.3	5.69	51.63	2.62	3.1e-09	2e-06	NCALD	neurocalcin delta
12906096	8.36	328.56	6.97	125.37	2.63	1.17e-07	1.2e-05	ASB9	ankyrin repeat and SOCS box containing 9
12829389	7.65	200.85	6.25	76.11	2.64	1e-05	0.000227	IGF2	insulin-like growth factor 2
12892131	8.24	302.33	6.84	114.56	2.65	6.31e-07	3.3e-05	LOC784541; LOC104969400; TNFRSF10D; LOC101910187; LOC104969401	tumor necrosis factor receptor superfamily member 10D; uncharacterized LOC104969400; tumor necrosis factor receptor superfamily, member 10d, decoy with truncated death domain; tumor necrosis factor receptor superfamily member 10A-like; uncharacterized LOC104969401
12907339	6.43	86.22	5.01	32.22	2.68	2.61e-07	1.9e-05	TRPC5	transient receptor potential cation channel, subfamily C, member 5
12848067	6.73	106.15	5.29	39.12	2.7	1.21e-09	9.5e-07	KIAA1324	KIAA1324 ortholog
12846912	7.88	235.57	6.42	85.63	2.76	9.25e-09	3e-06	MLLT11	myeloid/lymphoid or mixed-lineage leukemia (trithorax homolog, Drosophila); translocated to, 11
12855928	5.88	58.89	4.4	21.11	2.8	2e-06	6.5e-05	RGS2	regulator of G-protein signaling 2, 24kDa
12902815	8.67	407.31	7.16	143.01	2.85	9.74e-11	3.1e-07	RGN	regucalcin
12804587	7.08	135.3	5.57	47.5	2.85	8.2e-10	7.62e-07	PLA2G7	phospholipase A2, group VII (platelet-activating factor acetylhydrolase, plasma)
12773833	4.29	19.56	2.77	6.82	2.87	0.00527	0.0273	CD24	CD24 molecule
12911561	6.38	83.29	4.78	27.47	3.03	1e-06	4.9e-05
12887439	6.4	84.45	4.8	27.86	3.03	7e-07	3.5e-05	FSTL4; LOC104970655	follistatin-like 4; uncharacterized LOC104970655
12873199	8.48	357.05	6.88	117.78	3.04	2.89e-07	2e-05	IBSP	integrin-binding sialoprotein
12819271	7.83	227.54	6.21	74.03	3.08	1.51e-10	3.1e-07	DUSP5	dual specificity phosphatase 5
12904800	9.75	861.08	8.11	276.28	3.12	1.62e-07	1.4e-05	GPR50	G protein-coupled receptor 50
12856851	8.86	464.65	7.2	147.03	3.16	2.16e-07	1.7e-05	KRT8	keratin 8
12694950	9.49	719.08	7.81	224.41	3.2	3e-06	0.000106	LOC515823	keratin, type II cytoskeletal 8 pseudogene
12820342	6.43	86.22	4.75	26.91	3.2	2.98e-07	2e-05	INA	internexin neuronal intermediate filament protein, alpha
12726330	7.21	148.06	5.46	44.02	3.37	1.65e-10	3.1e-07	ANO3	anoctamin 3
12903726	7.32	159.79	5.56	47.18	3.4	3.65e-08	6e-06	NDP	Norrie disease (pseudoglioma)
12893753	8.64	398.93	6.86	116.16	3.43	1.53e-11	1.45e-07	GFRA2	GDNF family receptor alpha 2
12894461	7	128	5.03	32.67	3.9	2.91e-10	4.18e-07	CHRNA2; LOC101908817	cholinergic receptor, nicotinic, alpha 2 (neuronal); neuronal acetylcholine receptor subunit alpha-2-like
12784836	5.56	47.18	3.55	11.71	4.03	2.12e-08	4e-06	RANBP3L	RAN binding protein 3-like
12853370	5.62	49.18	3.61	12.21	4.03	1.9e-05	0.000361	NPY	neuropeptide Y
12818766	9.39	670.92	7.23	150.12	4.47	2.47e-08	5e-06	LOC104976005	uncharacterized LOC104976005
12884943	7.37	165.42	5.19	36.5	4.54	3.33e-10	4.4e-07	LTC4S	leukotriene C4 synthase
12862214	9.02	519.15	6.8	111.43	4.65	3.63e-07	2.3e-05	NDUFA4L2	NADH dehydrogenase (ubiquinone) 1 alpha subcomplex, 4-like 2
12869555	7.67	203.66	5.34	40.5	5.05	3.57e-09	2e-06	EREG	epiregulin
12686574	7.84	229.13	5.48	44.63	5.11	1.24e-07	1.2e-05	PTX3	pentraxin 3, long
12721596	5.85	57.68	2.98	7.89	7.31	4.8e-07	2.7e-05	HAS2	hyaluronan synthase 2
12793470	8.12	278.2	5.23	37.53	7.42	6.26e-10	6.94e-07	ARRDC4	arrestin domain containing 4
12683283	7.29	156.5	4.21	18.51	8.45	1.48e-08	4e-06	AHSG	alpha-2-HS-glycoprotein
12829082	7.84	229.13	4.21	18.51	12.36	8.95e-07	4.1e-05	H19	H19, imprinted maternally expressed transcript (non-protein coding)
12837074	8.67	407.31	4.21	18.51	21.97	1.14e-10	3.1e-07	TXNIP	thioredoxin interacting protein

## Sheet: S5
Supplementary Table 5: Affected pathways identified by IPA
Ingenuity Canonical Pathways	-log(p-value)	p-value	Ratio	z-score	Molecules	n Molecules1	all Molecules2
Atherosclerosis Signaling	6.32	5e-07	0.11		PLBD1,COL1A2,PLA2G6,COL1A1,CXCL8,IL18,IL1RN,CXCR4,LPL,CXCL12,F3,PLA2G7,MMP9,ITGA4	14	127
cAMP-mediated signaling	4.09	8.13e-05	0.07	0	AKAP12,AKAP5,RGS2,GRM8,DUSP6,LHCGR,PDE4B,GABBR2,AKAP4,LPAR1,HTR1E,PKIB,CAMK1G,HTR1F,AGTR2	15	223
Coagulation System	4.09	8.13e-05	0.17	0	BDKRB2,F8,F5,PLAUR,SERPINE1,F3	6	35
Axonal Guidance Signaling	3.62	0.0002399	0.05		TUBB3,PAPPA,BMP4,NRP2,ADAMTS1,CXCR4,BMP2,ITGA2,CXCL12,VEGFC,SEMA6B,FZD9,FZD1,HHIP,NTN1,TUBB2B,VEGFA,PIK3CG,TUBB4A,MMP9,ITGA4,SEMA7A	22	450
Granulocyte Adhesion and Diapedesis	3.42	0.0003802	0.07		CXCL8,CD99,IL18,CLDN11,CXCR4,IL1RN,ITGA2,CXCL12,XCL1,SDC4,MMP9,ITGA4	12	177
Alanine Degradation III	3.36	0.0004365	1		GPT,GPT2	2	2
Alanine Biosynthesis II	3.36	0.0004365	1		GPT,GPT2	2	2
TGF-β Signaling	3.31	0.0004898	0.09	0	FOS,BMP4,AMH,BMP2,SMAD7,SERPINE1,AMHR2,PMEPA1	8	87
Hepatic Fibrosis / Hepatic Stellate Cell Activation	3.29	0.0005129	0.07		VEGFA,COL1A2,COL1A1,CXCL8,IGF2,EDNRB,FGF2,SMAD7,PDGFRA,VEGFC,SERPINE1,MMP9	12	183
Adipogenesis pathway	3.26	0.0005495	0.07		LPIN1,BMP4,DDIT3,HDAC8,FGF2,TXNIP,BMP2,LPL,FZD9,FZD1	10	134
Agranulocyte Adhesion and Diapedesis	3.16	0.0006918	0.06		CXCL8,CD99,IL18,CLDN11,CXCR4,IL1RN,ITGA2,CXCL12,XCL1,SDC4,MMP9,ITGA4	12	189
Role of Macrophages, Fibroblasts and Endothelial Cells in Rheumatoid Arthritis	3.05	0.0008913	0.05		CXCL8,FGF2,CXCL12,VEGFC,FZD9,FZD1,CCND1,CEBPG,MYC,VEGFA,FOS,IL18,F2RL1,IL1RN,PIK3CG,NOS2	16	309
Role of Tissue Factor in Cancer	2.95	0.001122	0.07		VEGFA,CXCL8,F2RL1,PIK3CG,EGR1,PLAUR,VEGFC,F3,FGR	9	122
IL-6 Signaling	2.83	0.0014791	0.07	1	VEGFA,COL1A1,CXCL8,FOS,IL18,TNFAIP6,CYP19A1,IL1RN,PIK3CG	9	127
Leukocyte Extravasation Signaling	2.77	0.0016982	0.06		F11R,CD99,CLDN11,CXCR4,PIK3CG,RASGRP1,ITGA2,CXCL12,JAM2,DLC1,MMP9,ITGA4	12	210
Bladder Cancer Signaling	2.62	0.0023988	0.08		VEGFA,MYC,CXCL8,FGF2,VEGFC,CCND1,MMP9	7	87
Acetate Conversion to Acetyl-CoA	2.59	0.0025704	0.5		ACSS2,ACSS1	2	4
Eicosanoid Signaling	2.55	0.0028184	0.09		PLBD1,PTGIS,PLA2G6,PTGFR,LTC4S,PLA2G7	6	67
HGF Signaling	2.53	0.0029512	0.07	1.134	FOS,PIK3CG,ITGA2,MAP3K5,CCND1,ELK3,CDK2,ITGA4	8	115
ILK Signaling	2.52	0.00302	0.06	0.707	VEGFA,MYC,FOS,PIK3CG,BMP2,VEGFC,KRT18,ITGB8,NOS2,CCND1,MMP9	11	196
Intrinsic Prothrombin Activation Pathway	2.52	0.00302	0.14	0	COL1A2,COL1A1,F8,F5	4	29
Acute Phase Response Signaling	2.5	0.0031623	0.06	0.707	FOS,IL18,F8,IL1RN,PIK3CG,AHSG,SERPINF1,OSMR,MAP3K5,SERPINE1	10	169
Caveolar-mediated Endocytosis Signaling	2.42	0.0038019	0.08		ITGA2,CAV1,ITGB8,PTRF,DYRK3,ITGA4	6	71
Role of Osteoblasts, Osteoclasts and Chondrocytes in Rheumatoid Arthritis	2.42	0.0038019	0.05		COL1A1,FOS,IL18,BMP4,IL1RN,PIK3CG,BMP2,ITGA2,FZD9,FZD1,MAP3K5,ALPL	12	232
LXR/RXR Activation	2.39	0.0040738	0.07	-1.134	IL18,IL1RN,AHSG,LPL,SERPINF1,NOS2,MMP9,ABCA1	8	121
Sertoli Cell-Sertoli Cell Junction Signaling	2.34	0.0045709	0.06		F11R,TUBB3,CLDN11,ITGA2,JAM2,TUBB4A,MAP3K5,NOS2,TUBB2B,ITGA4	10	178
FXR/RXR Activation	2.28	0.0052481	0.06		PPARA,IL18,PCK2,CYP19A1,IL1RN,AHSG,LPL,SERPINF1	8	126
Unfolded protein response	2.26	0.0054954	0.09		DDIT3,INSIG1,HSPA1A/HSPA1B,MAP3K5,CEBPG	5	54
eNOS Signaling	2.25	0.0056234	0.06	0	VEGFA,BDKRB2,LPAR1,PIK3CG,HSPA1A/HSPA1B,CAV1,VEGFC,CHRNA3,NOSTRIN	9	155
Valine Degradation I	2.23	0.0058884	0.17		BCAT1,ABAT,DBT	3	18
Regulation of Cellular Mechanics by Calpain Protease	2.16	0.0069183	0.09	0.447	CAPN6,ITGA2,CCND1,CDK2,ITGA4	5	57
Oxidative Ethanol Degradation III	2.03	0.0093325	0.14		ALDH1L2,ACSS2,ACSS1	3	21
Thyroid Cancer Signaling	2.01	0.0097724	0.1		MYC,CXCL8,CXCL12,CCND1	4	40
Retinol Biosynthesis	2.01	0.0097724	0.1		DHRS3,LPL,RDH12,PNPLA2	4	40
VEGF Family Ligand-Receptor Interactions	1.97	0.0107152	0.07	-0.447	VEGFA,PLA2G6,FOS,NRP2,PIK3CG,VEGFC	6	88
Human Embryonic Stem Cell Pluripotency	1.97	0.0107152	0.06		BMP4,FGF2,PIK3CG,BMP2,SMAD7,PDGFRA,FZD9,FZD1	8	143
HIF1α Signaling	1.96	0.0109648	0.06		VEGFA,PIK3CG,VEGFC,EGLN3,NOS2,MMP9,SLC2A3	7	115
Ovarian Cancer Signaling	1.95	0.0112202	0.06		VEGFA,PIK3CG,LHCGR,VEGFC,FZD9,FZD1,CCND1,MMP9	8	144
Airway Pathology in Chronic Obstructive Pulmonary Disease	1.95	0.0112202	0.25		CXCL8,MMP9	2	8
G-Protein Coupled Receptor Signaling	1.89	0.0128825	0.04		GABBR2,RGS2,LPAR1,GRM8,PIK3CG,DUSP6,HTR1E,RASGRP1,LHCGR,HTR1F,PDE4B,AGTR2	12	272
Factors Promoting Cardiogenesis in Vertebrates	1.88	0.0131826	0.07		BMP4,BMP2,CDC6,FZD9,FZD1,CDK2	6	92
Calcium Signaling	1.88	0.0131826	0.05	2.236	AKAP5,HDAC8,GRIA1,CAMK1G,TNNI3,TRPC4,TRPC5,CHRNA2,CHRNA3	9	178
Estrogen-mediated S-phase Entry	1.87	0.0134896	0.13		MYC,CCND1,CDK2	3	24
Gαi Signaling	1.87	0.0134896	0.06	0.378	GABBR2,LPAR1,GRM8,HTR1E,CAV1,HTR1F,AGTR2	7	120
PPAR Signaling	1.86	0.0138038	0.06	-2.449	PPARA,NR2F1,FOS,IL18,IL1RN,PDGFRA	6	93
Phosphatidylethanolamine Biosynthesis II	1.84	0.0144544	0.22		ETNK2,PCYT2	2	9
Leucine Degradation I	1.84	0.0144544	0.22		BCAT1,MCCC1	2	9
Glycolysis I	1.82	0.0151356	0.12		ENO2,PFKP,PFKL	3	25
Ethanol Degradation IV	1.82	0.0151356	0.12		ALDH1L2,ACSS2,ACSS1	3	25
Chemokine Signaling	1.77	0.0169824	0.07	1.342	FOS,CXCR4,PIK3CG,CAMK1G,CXCL12	5	71
Basal Cell Carcinoma Signaling	1.75	0.0177828	0.07	-0.447	BMP4,BMP2,FZD9,HHIP,FZD1	5	72
RAR Activation	1.71	0.0194984	0.05		VEGFA,NR2F1,FOS,DHRS3,PIK3CG,BMP2,SMAD7,RDH12,MAP3K5	9	190
Dendritic Cell Maturation	1.71	0.0194984	0.05	0.707	STAT4,COL1A2,COL1A1,IL18,DDR2,IL1RN,PIK3CG,LY75,CD83	9	190
Glioblastoma Multiforme Signaling	1.71	0.0194984	0.05	0	MYC,IGF2,PIK3CG,PDGFRA,FZD9,FZD1,CCND1,CDK2	8	159
LPS/IL-1 Mediated Inhibition of RXR Function	1.71	0.0194984	0.05		PPARA,MAOB,IL18,ALDH1L2,SLC27A2,ACOX2,IL1RN,FABP3,CHST15,ABCA1	10	222
Lanosterol Biosynthesis	1.68	0.020893	1		LSS	1	1
Molecular Mechanisms of Cancer	1.56	0.0275423	0.04		MYC,FOS,BMP4,PIK3CG,RASGRP1,BMP2,ITGA2,SMAD7,FZD9,MAP3K5,FZD1,CCND1,CDK2,ITGA4	14	374
Superpathway of Methionine Degradation	1.54	0.0288403	0.09		CBS/CBSL,MTR,CDO1	3	32
Cholesterol Biosynthesis I	1.53	0.0295121	0.15		LSS,TM7SF2	2	13
Cholesterol Biosynthesis II (via 24,25-dihydrolanosterol)	1.53	0.0295121	0.15		LSS,TM7SF2	2	13
Cholesterol Biosynthesis III (via Desmosterol)	1.53	0.0295121	0.15		LSS,TM7SF2	2	13
Phenylalanine Degradation IV (Mammalian, via Side Chain)	1.47	0.0338844	0.14		MAOB,SLC27A2	2	14
Retinoate Biosynthesis I	1.47	0.0338844	0.09		DHRS3,BMP2,RDH12	3	34
Colorectal Cancer Metastasis Signaling	1.44	0.0363078	0.04	-0.632	VEGFA,MYC,FOS,PIK3CG,VEGFC,FZD9,FZD1,NOS2,CCND1,MMP9	10	247
p38 MAPK Signaling	1.43	0.0371535	0.05	-0.816	MYC,PLA2G6,IL18,DDIT3,IL1RN,MAP3K5	6	117
Neuregulin Signaling	1.42	0.0380189	0.06		MYC,ITGA2,EREG,AREG,ITGA4	5	88
HER-2 Signaling in Breast Cancer	1.42	0.0380189	0.06		PIK3CG,MAP3K5,ITGB8,CCND1,AREG	5	88
Pancreatic Adenocarcinoma Signaling	1.41	0.0389045	0.05	0	VEGFA,PIK3CG,VEGFC,CCND1,MMP9,CDK2	6	118
Vitamin-C Transport	1.41	0.0389045	0.13		GLRX,SLC2A3	2	15
PDGF Signaling	1.38	0.0416869	0.06	-0.447	MYC,FOS,PIK3CG,PDGFRA,CAV1	5	90
β-alanine Degradation I	1.38	0.0416869	0.5		ABAT	1	2
Taurine Biosynthesis	1.38	0.0416869	0.5		CDO1	1	2
Cysteine Biosynthesis/Homocysteine Degradation	1.38	0.0416869	0.5		CBS/CBSL	1	2
Ethanol Degradation II	1.37	0.042658	0.08		ALDH1L2,ACSS2,ACSS1	3	37
Acute Myeloid Leukemia Signaling	1.37	0.042658	0.05	0	KITLG,MYC,PIK3CG,CCND1,PIM2	5	91
Extrinsic Prothrombin Activation Pathway	1.36	0.0436516	0.13		F5,F3	2	16
Endothelin-1 Signaling	1.35	0.0446684	0.04	0	PLBD1,MYC,PLA2G6,FOS,EDNRB,PIK3CG,NOS2,PLA2G7	8	187
Reelin Signaling in Neurons	1.35	0.0446684	0.05		PIK3CG,ITGA2,LRP8,FGR,ITGA4	5	92
Cell Cycle: G1/S Checkpoint Regulation	1.34	0.0457088	0.06	-1	MYC,HDAC8,CCND1,CDK2	4	64
1 number of molecules from dataset
2 number of all associated molecules from IPA knowledge database

## Sheet: S6
Supplementary Table 6: Upstream regulators identified by IPA (p<0.001)
Upstream Regulator	Expr Fold Change	Molecule Type	Predicted Activation State	Activation z-score	p-value of overlap
TNF		cytokine	Activated	3.784	2.27e-29
dexamethasone		chemical drug		0	5.65e-26
beta-estradiol		chemical - endogenous mammalian	Activated	2.682	4.18e-25
Cg		complex	Activated	3.524	7.12e-24
IL1B		cytokine	Activated	2.977	1.68e-23
ESR2		ligand-dependent nuclear receptor		1.642	8.62e-23
forskolin		chemical toxicant	Activated	2.959	3.19e-22
progesterone		chemical - endogenous mammalian	Activated	2.292	1.06e-21
tretinoin		chemical - endogenous mammalian	Activated	2.311	1.46e-21
Vegf		group	Activated	4.187	1.71e-21
PD98059		chemical - kinase inhibitor	Inhibited	-3.906	5.92e-21
HGF		growth factor	Activated	3.865	7.74e-21
TGFB1	1.49	growth factor	Activated	3.544	8.29e-21
FGF2	1.81	growth factor		1.867	1.84e-19
PDGF BB		complex	Activated	3.063	1.88e-19
IFNG		cytokine		1.957	2.63e-18
NFkB (complex)		complex	Activated	3.246	1.21e-17
EGFR		kinase	Activated	2.719	2.62e-17
ATF4		transcription regulator	Inhibited	-2.001	2.63e-17
JUN		transcription regulator	Activated	2.686	5.08e-17
AGT		growth factor	Activated	3.45	7.75e-17
SB203580		chemical - kinase inhibitor	Inhibited	-2.286	8.09e-17
SP1		transcription regulator	Activated	2.489	1.2e-16
bucladesine		chemical toxicant		1.995	1.27e-16
TP53	-1.3	transcription regulator	Activated	2.259	1.79e-15
LY294002		chemical - kinase inhibitor		-1.752	2.21e-15
lipopolysaccharide		chemical drug	Activated	4.249	3.48e-15
tamoxifen		chemical drug		0.36	1.26e-14
U0126		chemical - kinase inhibitor	Inhibited	-3.715	1.5e-14
SP3	-1.22	transcription regulator		0.157	1.72e-14
mifepristone		chemical drug	Inhibited	-2.444	2.07e-14
FSH		complex		0.682	3.56e-14
F2		peptidase	Activated	3.136	3.58e-14
PDX1		transcription regulator		0.424	6.5e-14
troglitazone		chemical drug		0.251	7.11e-14
P38 MAPK		group		1.943	7.34e-14
rosiglitazone		chemical drug		1.128	7.76e-14
prostaglandin E2		chemical - endogenous mammalian	Activated	2.91	7.97e-14
VEGFA	1.55	growth factor	Activated	2.127	1.01e-13
PI3K (complex)		complex		1.53	1.16e-13
RAF1		kinase	Activated	4.38	1.25e-13
cycloheximide		chemical reagent		0.041	1.31e-13
CREBBP		transcription regulator		1.552	1.57e-13
H89		chemical - kinase inhibitor		-1.575	1.57e-13
ERK1/2		group		1.82	2.46e-13
D-glucose		chemical - endogenous mammalian	Activated	2.854	2.7e-13
ESR1	-1.22	ligand-dependent nuclear receptor		1.13	5.75e-13
HMGA1		transcription regulator		0.927	6.07e-13
HRAS		enzyme		1.527	8.38e-13
EGR1	1.61	transcription regulator	Activated	2.637	8.56e-13
SMARCA4		transcription regulator		1.589	8.86e-13
HIF1A		transcription regulator	Activated	3.47	9.85e-13
phorbol myristate acetate		chemical drug	Activated	3.453	1.87e-12
MAPK14		kinase	Activated	2.806	4.44e-12
BMP2	2.03	growth factor		-0.241	5e-12
SRC		kinase		1.926	5.79e-12
F2RL1	2.3	g-protein coupled receptor		0.104	6.94e-12
deferoxamine		chemical drug		1.55	6.98e-12
paclitaxel		chemical drug		-1.086	7.83e-12
IGF1		growth factor		0.574	1.02e-11
CTNNB1		transcription regulator	Activated	2.255	1.08e-11
Ap1		complex		1.49	1.14e-11
MYC	-2.4	transcription regulator		0.773	1.24e-11
RELA		transcription regulator		1.769	2.06e-11
NFKBIA		transcription regulator		1.261	2.06e-11
MAP2K1		kinase	Activated	2.992	2.26e-11
Pkc(s)		group	Activated	2.227	2.75e-11
Mek		group	Activated	2.018	3.04e-11
8-bromo-cAMP		chemical reagent		1.386	3.56e-11
GDF2		growth factor		1.569	3.75e-11
EDN1		cytokine	Activated	2.089	5.14e-11
EGF		growth factor	Activated	2.913	5.19e-11
CREB1		transcription regulator		1.825	6.58e-11
Ca2+		chemical - endogenous mammalian		1.867	7e-11
cyclic AMP		chemical - endogenous mammalian		1.614	7.63e-11
PPARG	-1.26	ligand-dependent nuclear receptor	Activated	2.043	9.13e-11
PIK3R1		kinase		-1.777	9.39e-11
E. coli serotype 0127B8 lipopolysaccharide		chemical - endogenous non-mammalian		-1.143	9.51e-11
FOS	1.8	transcription regulator	Activated	2.75	1.38e-10
WNT3A		cytokine		0.861	1.62e-10
APP		other		-0.852	1.71e-10
EP300		transcription regulator		0.226	1.88e-10
estrogen receptor		group		0.137	2.23e-10
MAPK8		kinase		1.378	2.26e-10
TNFSF11		cytokine	Activated	2.286	2.29e-10
heparin		chemical - endogenous mammalian		0.299	2.3e-10
tyrphostin AG 1478		chemical - kinase inhibitor		-0.864	2.3e-10
AREG	1.68	growth factor	Activated	3.115	2.59e-10
staurosporine		chemical - kinase inhibitor		-1.175	2.63e-10
PGR		ligand-dependent nuclear receptor	Activated	2.091	2.64e-10
ERK		group	Activated	2.735	2.66e-10
doxorubicin		chemical drug		1.784	2.75e-10
AR	-1.33	ligand-dependent nuclear receptor		-0.451	3.05e-10
BMP15		growth factor	Activated	2.171	3.44e-10
IL2		cytokine	Activated	2.202	3.72e-10
curcumin		chemical drug	Inhibited	-2.217	4.07e-10
PI3K (family)		group		0.293	4.74e-10
NRG1		growth factor		1.091	5.16e-10
CTGF	1.43	growth factor		0.639	5.37e-10
Akt		group		1.155	5.77e-10
KRAS		enzyme		1.056	5.87e-10
IL6		cytokine	Activated	2.883	6.83e-10
INHA	-1.32	growth factor		-1.169	7.23e-10
dinoprost		chemical - endogenous mammalian		1.289	7.27e-10
Lh		complex		1.762	8.05e-10
CEBPB		transcription regulator		0.093	8.48e-10
hydrogen peroxide		chemical - endogenous mammalian		1.679	8.7e-10
ERBB2		kinase	Activated	2.845	1.03e-09
Ras		group	Activated	2.016	1.18e-09
LIPE		enzyme			1.18e-09
JUND	1.21	transcription regulator		0.179	1.24e-09
nitric oxide		chemical - endogenous mammalian		1.073	1.54e-09
diethylstilbestrol		chemical drug		1.692	1.56e-09
pioglitazone		chemical drug		0.709	1.71e-09
Jnk		group		1.619	2.11e-09
PTGS2	1.4	enzyme		0.444	2.12e-09
IL5		cytokine	Activated	2.845	2.24e-09
norepinephrine		chemical - endogenous mammalian	Activated	3.645	2.35e-09
LDL		complex		1.728	2.38e-09
IL1A		cytokine		1.381	2.85e-09
SMAD3		transcription regulator		1.124	2.85e-09
RASSF1		other		-0.075	2.87e-09
EIF2AK3		kinase		0.387	3.07e-09
S100A9		other		1.352	3.19e-09
FOSL1	2.06	transcription regulator		0.347	3.2e-09
simvastatin		chemical drug		-0.359	3.3e-09
CSF2		cytokine		0.789	3.35e-09
trichostatin A		chemical drug	Activated	2.423	3.47e-09
L-triiodothyronine		chemical - endogenous mammalian		0.47	3.65e-09
ATP		chemical - endogenous mammalian		1.111	4.08e-09
thioacetamide		chemical toxicant		0.707	4.15e-09
ethanol		chemical - endogenous mammalian		-0.453	4.39e-09
ATF2		transcription regulator		0.712	4.62e-09
TGFB3		growth factor	Activated	2.03	4.69e-09
TGFB2		growth factor		0.763	5.38e-09
APOE	-1.23	transporter		-1.239	5.51e-09
actinomycin D		chemical drug	Inhibited	-2.385	5.97e-09
WT1		transcription regulator		1.745	6.47e-09
L-cysteine		chemical - endogenous mammalian		0.97	7.48e-09
S100A8		other		1.535	7.73e-09
RBPJ		transcription regulator	Inhibited	-3.208	7.89e-09
PRKCA		kinase		-0.041	8.06e-09
BDNF	1.27	growth factor		1.581	8.49e-09
PRKCD	1.32	kinase		1.38	8.49e-09
ADRB		group		0.879	8.81e-09
FAS		transmembrane receptor		0.33	9.04e-09
arsenite		chemical toxicant		1.449	1.05e-08
metformin		chemical drug		0.082	1.09e-08
romidepsin		biologic drug			1.18e-08
IL10		cytokine		-0.365	1.26e-08
Raf		group		1.987	1.41e-08
N-acetyl-L-cysteine		chemical drug	Inhibited	-2.623	1.53e-08
RET		kinase		0.656	1.53e-08
PRKCZ		kinase		1.081	1.6e-08
F7		peptidase		0.887	1.6e-08
NGF	1.22	growth factor	Activated	2.588	1.62e-08
IGF2	2.64	growth factor		-1.029	1.62e-08
dihydrotestosterone		chemical - endogenous mammalian		0.93	1.67e-08
F3	1.63	transmembrane receptor	Activated	2.312	1.69e-08
MAP2K1/2		group		0.755	1.69e-08
INSR		kinase		0.137	1.8e-08
AKT1		kinase		0.408	1.89e-08
IL4		cytokine	Activated	3.137	2.28e-08
STX2		transporter		1.342	2.62e-08
IL17A		cytokine		1.683	2.72e-08
PTHLH		other		0.039	2.82e-08
DUSP1	1.39	phosphatase		-0.071	2.93e-08
Hdac		group		0.329	3.06e-08
HDAC4		transcription regulator			3.16e-08
CEBPA		transcription regulator	Activated	2.459	3.35e-08
N-acetylsphingosine		chemical reagent		1.083	3.8e-08
glucocorticoid		chemical drug		1.349	4.16e-08
halofuginone		chemical drug		-0.246	4.22e-08
bisindolylmaleimide		chemical - kinase inhibitor		-1.559	4.68e-08
cigarette smoke		chemical toxicant		1.04	4.72e-08
OSM		cytokine		1.206	5.29e-08
SPP1		cytokine	Activated	2.359	5.32e-08
cisplatin		chemical drug		1.425	5.43e-08
lysophosphatidic acid		chemical - other		1.32	5.46e-08
NKX2-3		transcription regulator		-0.477	5.51e-08
CD40LG		cytokine		1.981	6.88e-08
JUNB	1.43	transcription regulator	Activated	2.359	6.97e-08
INS		other		1.393	7.02e-08
losartan potassium		chemical drug		-0.529	7.03e-08
nitroprusside		chemical drug		0.345	7.24e-08
CYR61		other		0.711	7.41e-08
thapsigargin		chemical toxicant		-0.228	7.88e-08
SB-431542		chemical reagent		-1.178	8.18e-08
calcitriol		chemical drug		-0.373	8.2e-08
NEDD9		other	Activated	2.985	8.31e-08
cerivastatin		chemical drug		-0.736	8.51e-08
camptothecin		chemical drug		1.452	1.02e-07
STAT3		transcription regulator	Activated	2.893	1.06e-07
PRL		cytokine		0.374	1.21e-07
Ras homolog		group		0.873	1.21e-07
doxycycline		chemical drug		-0.198	1.23e-07
platelet activating factor		chemical - endogenous mammalian	Activated	3.068	1.32e-07
histamine		chemical - endogenous mammalian		1.753	1.32e-07
aspirin		chemical drug		-1.405	1.37e-07
KLF2		transcription regulator		0.574	1.38e-07
GNA13		enzyme			1.42e-07
R5020		chemical reagent		1.431	1.45e-07
DICER1		enzyme	Inhibited	-2.062	1.57e-07
Tgf beta		group	Activated	2.836	1.65e-07
wortmannin		chemical - kinase inhibitor		-0.547	1.7e-07
GNA15		enzyme			1.75e-07
FOXO3		transcription regulator		1.573	1.86e-07
RNA polymerase II		complex			1.86e-07
SNAI1		transcription regulator		-0.393	1.98e-07
glutamine		chemical - endogenous mammalian		1.64	2e-07
REL		transcription regulator		1.653	2.03e-07
VTN		other		1.444	2.15e-07
arsenic trioxide		chemical drug		0.146	2.17e-07
decitabine		chemical drug	Activated	2.834	2.3e-07
testosterone		chemical - endogenous mammalian		0.502	2.33e-07
NOV	-1.36	growth factor		-0.896	2.57e-07
5-O-mycolyl-beta-araf-(1->2)-5-O-mycolyl-alpha-araf-(1->1')-glycerol		chemical - endogenous non-mammalian		0.577	2.61e-07
UCP1		transporter	Inhibited	-3.357	2.63e-07
EPAS1	1.32	transcription regulator	Activated	2.718	2.71e-07
LIF	1.24	cytokine		1.586	2.71e-07
diphenyleneiodonium		chemical reagent		-1.904	2.74e-07
ACVRL1		kinase		-0.816	2.81e-07
S-nitroso-N-acetylpenicillamine		chemical reagent		-0.92	2.81e-07
AGER		transmembrane receptor		1.651	3.14e-07
PDGFB		growth factor		1.767	3.26e-07
SIN3A		transcription regulator			3.26e-07
ITGB1		transmembrane receptor		0.394	3.38e-07
Ins1		other		1.599	3.48e-07
ADIPOQ		other		-0.548	3.5e-07
Sb202190		chemical - kinase inhibitor		0.03	3.69e-07
15-deoxy-delta-12,14 -PGJ 2		chemical - endogenous non-mammalian		-1.131	3.93e-07
atorvastatin		chemical drug		0.47	3.94e-07
NFKB1		transcription regulator		1.694	3.95e-07
5-N-ethylcarboxamido adenosine		chemical reagent		-0.507	3.97e-07
pyrrolidine dithiocarbamate		chemical reagent		-0.973	3.97e-07
androgen		chemical drug		-0.853	4.02e-07
BMP7		growth factor		1.303	4.08e-07
isobutylmethylxanthine		chemical toxicant		1.121	4.21e-07
COL18A1		other	Inhibited	-2.225	4.36e-07
FN1		enzyme		1.132	4.56e-07
carbon monoxide		chemical - endogenous mammalian		-0.144	4.57e-07
HBEGF		growth factor	Activated	2.621	4.68e-07
Rock		group		0.863	4.83e-07
ACOX1		enzyme		-0.258	5.05e-07
MMP9	1.68	peptidase	Activated	2.562	5.38e-07
TSH		complex		0.354	5.38e-07
TP63		transcription regulator		1.316	5.44e-07
aldosterone		chemical - endogenous mammalian	Activated	2.671	5.5e-07
phorbol 12,13-dibutyrate		chemical - endogenous non-mammalian		1.985	5.95e-07
Growth hormone		group		1.984	6.06e-07
methylprednisolone		chemical drug		0.487	6.47e-07
rimonabant		chemical drug		-0.956	6.85e-07
triamcinolone acetonide		chemical drug		-0.302	6.98e-07
estrogen		chemical drug	Activated	2.908	7.25e-07
tunicamycin		chemical - endogenous non-mammalian		-1.002	7.25e-07
F2R		g-protein coupled receptor		1.507	7.38e-07
A23187		chemical reagent		0.641	7.61e-07
TSC2		other		-0.113	8.44e-07
IL3		cytokine		0.994	8.74e-07
RB1		transcription regulator		-0.107	8.86e-07
raloxifene		chemical drug		-0.12	9.08e-07
ARRB1		other			9.2e-07
cardiotoxin		chemical - other		1.667	9.3e-07
GDF9		growth factor		1.27	9.4e-07
EREG	5.05	growth factor		1.561	9.53e-07
peroxynitrite		chemical toxicant		-0.059	9.53e-07
IL1		group		1.625	9.7e-07
fulvestrant		chemical drug		-0.785	1.01e-06
PTH		other	Activated	2.243	1.01e-06
pCPT-cAMP		chemical - kinase inhibitor		1.58	1.02e-06
NQO2		enzyme		0.447	1.02e-06
corticosterone		chemical - endogenous mammalian		-0.354	1.04e-06
SHH		peptidase		1.474	1.06e-06
IL10RA	1.49	transmembrane receptor		0.426	1.06e-06
butyric acid		chemical - endogenous mammalian		1.167	1.08e-06
NR3C1		ligand-dependent nuclear receptor		-0.5	1.1e-06
MAPK9		kinase		0.719	1.1e-06
IKBKB		kinase	Activated	2.851	1.13e-06
KLF6	1.36	transcription regulator		-1.003	1.16e-06
hydrocortisone		chemical - endogenous mammalian		-0.575	1.17e-06
PP1		chemical - kinase inhibitor		-1.348	1.17e-06
ELK1		transcription regulator		1.627	1.21e-06
fluticasone		chemical drug		0.617	1.24e-06
Pka		complex		0.49	1.28e-06
silibinin		chemical drug		-1.054	1.34e-06
Pdgf Ab		complex		1.777	1.4e-06
ACVR1C		kinase		0.896	1.4e-06
TERT		enzyme		0.801	1.52e-06
PGF		growth factor		0.983	1.6e-06
crocidolite asbestos		chemical toxicant		-0.232	1.6e-06
tetrachlorodibenzodioxin		chemical toxicant		0.099	1.64e-06
gefitinib		chemical drug		-0.49	1.65e-06
Alpha catenin		group	Inhibited	-2.925	1.69e-06
NUPR1	-2.1	transcription regulator		0.257	1.72e-06
Mapk		group		1.566	1.74e-06
lysophosphatidylcholine		chemical - other		-0.117	1.77e-06
sphingosine-1-phosphate		chemical - endogenous mammalian		1.632	1.77e-06
AG490		chemical - kinase inhibitor		-0.78	1.77e-06
NR4A2		ligand-dependent nuclear receptor		0.342	1.78e-06
GLI1		transcription regulator	Activated	2.358	1.83e-06
FOXO1		transcription regulator		1.51	1.87e-06
INSIG1	1.52	other	Inhibited	-2.887	1.93e-06
HDAC1		transcription regulator		1.311	2e-06
sodium arsenite		chemical drug		-0.661	2e-06
Go 6976		chemical - kinase inhibitor		-1.426	2e-06
TGM2		enzyme		1.055	2.02e-06
5-hydroxytryptamine		chemical - endogenous mammalian		1.558	2.04e-06
MAPK3		kinase		1.373	2.04e-06
MAP2K3	1.23	kinase		-0.41	2.04e-06
INHBA		growth factor		-0.171	2.08e-06
isoproterenol		chemical drug	Activated	2.722	2.15e-06
RARG		ligand-dependent nuclear receptor		1.715	2.16e-06
carrageenan		chemical - endogenous non-mammalian		0	2.16e-06
thyroid hormone		chemical - endogenous mammalian		-0.324	2.23e-06
NS-398		chemical reagent		-0.536	2.25e-06
benzyloxycarbonyl-Leu-Leu-Leu aldehyde		chemical - protease inhibitor		0.119	2.33e-06
lithium chloride		chemical drug		-0.553	2.37e-06
advanced glycation end-products		chemical - endogenous mammalian		-0.113	2.62e-06
PTGER2		g-protein coupled receptor		1.318	2.63e-06
PLAT		peptidase		1.201	2.64e-06
S-nitroso-N-acetyl-DL-penicillamine		chemical reagent		-1.342	2.64e-06
tosedostat		chemical drug		-1.937	2.64e-06
NOD2		other		1.383	2.67e-06
SP600125		chemical - kinase inhibitor	Inhibited	-2.529	2.73e-06
PRKCB		kinase		0.704	2.74e-06
ERBB3		kinase		0.962	2.83e-06
okadaic acid		chemical toxicant		-0.04	2.83e-06
PRKCE		kinase		1.223	3.04e-06
BTC		growth factor		1.342	3.1e-06
Integrin		complex		1.253	3.1e-06
5'-methylthioadenosine		chemical - endogenous mammalian		1	3.1e-06
pirinixic acid		chemical toxicant		1.334	3.15e-06
FGF8		growth factor		1.082	3.17e-06
FGFR2		kinase	Activated	2.147	3.23e-06
IKBKG		kinase		1.761	3.23e-06
VHL	-1.29	transcription regulator		-1.901	3.23e-06
streptozocin		chemical drug		0.509	3.32e-06
KNG1		other		1.156	3.35e-06
RBL1		transcription regulator		-0.612	3.46e-06
LDLR	1.32	transporter		1.119	3.54e-06
E. coli B5 lipopolysaccharide		chemical - endogenous non-mammalian		1.146	3.57e-06
bexarotene		chemical drug		0.467	3.64e-06
NTRK2		kinase		0.412	3.71e-06
GH1		growth factor		0.751	3.77e-06
EDN3		other		1.664	3.88e-06
PDGFC		growth factor		0.588	3.88e-06
acetaldehyde		chemical - endogenous mammalian		0.128	3.88e-06
PD 153035		chemical drug		-0.808	3.88e-06
SIN3B		transcription regulator			3.88e-06
TCF		group		0.409	3.95e-06
SMAD4		transcription regulator		1.61	4.02e-06
grape seed extract		chemical drug		0.654	4.21e-06
8-bromoguanosine 3',5'-cyclic monophosphate		chemical - kinase inhibitor		0.16	4.21e-06
indomethacin		chemical drug		-0.809	4.45e-06
cocaine		chemical drug		1.204	4.77e-06
IL6R		transmembrane receptor		-0.304	5.02e-06
SMO	-1.31	g-protein coupled receptor			5.02e-06
Insulin		group		1.447	5.05e-06
STK11		kinase		-0.773	5.12e-06
CDKN1A		kinase		1.664	5.15e-06
cis-urocanic acid		chemical drug		1.741	5.24e-06
Mt2		other		-0.277	5.24e-06
PPARA	-1.53	ligand-dependent nuclear receptor	Activated	2.084	5.25e-06
SU6656		chemical toxicant		-0.64	5.25e-06
thalidomide		chemical drug		-0.887	5.25e-06
HLX		transcription regulator		-1.026	5.25e-06
POMC		other	Activated	2.259	5.44e-06
palmitic acid		chemical - endogenous mammalian		-0.568	5.49e-06
fluoxetine		chemical drug	Activated	2.114	5.66e-06
SOX11		transcription regulator		1.015	5.66e-06
spironolactone		chemical drug		-0.398	5.66e-06
quercetin		chemical drug		1.482	5.9e-06
Pdgf (complex)		complex		1.571	6.04e-06
GNAQ		enzyme		0.573	6.49e-06
SREBF1		transcription regulator	Activated	2.697	6.6e-06
metribolone		chemical reagent		1.753	6.6e-06
fatty acid		chemical - endogenous mammalian		0.52	6.69e-06
AMPK		complex		1.183	6.85e-06
RUNX2	1.24	transcription regulator		0.13	6.85e-06
branched chain amino acids		chemical drug			6.94e-06
LGALS7/LGALS7B		other			6.94e-06
ALDH2		enzyme	Activated	2.433	6.97e-06
KN-62		chemical - kinase inhibitor		0	6.97e-06
ZBTB7A		transcription regulator			6.97e-06
CD38		enzyme	Activated	2.801	7.08e-06
Creb		group		1.678	7.22e-06
epigallocatechin-gallate		chemical drug		-0.835	7.4e-06
CEBPD		transcription regulator		0.365	7.4e-06
calphostin C		chemical - kinase inhibitor		-0.705	7.51e-06
mibolerone		chemical drug		0.254	7.55e-06
pyruvic acid		chemical - endogenous mammalian	Activated	2.219	7.57e-06
prostaglandin		chemical drug		1.067	7.57e-06
alpha-amanitin		chemical toxicant		-1.342	7.57e-06
docosahexaenoic acid		chemical drug		0.255	7.62e-06
LEP		growth factor		1.535	7.87e-06
FOSB		transcription regulator		1.372	7.96e-06
EIF4E		translation regulator		1.654	8.18e-06
FOSL2	1.23	transcription regulator		-0.577	8.76e-06
MECP2		transcription regulator		1.213	8.95e-06
TGFA		growth factor	Activated	2.22	8.97e-06
homocysteine		chemical - endogenous mammalian		0.278	8.97e-06
NTRK1	1.27	kinase	Activated	2.433	9.12e-06
methyl-beta-cyclodextrin		chemical drug		-0.13	9.12e-06
IL13		cytokine		1.336	9.21e-06
KLF4		transcription regulator		1.027	9.27e-06
AHR	1.32	ligand-dependent nuclear receptor		-0.019	9.3e-06
TP73		transcription regulator		0.863	9.74e-06
FOXM1		transcription regulator	Activated	2.373	9.76e-06
NEUROG1		transcription regulator		-1	9.77e-06
NR2F6		ligand-dependent nuclear receptor			9.8e-06
filipin		chemical - endogenous non-mammalian			9.8e-06
nickel subsulfide		chemical toxicant			9.8e-06
MTPN		transcription regulator		1.691	1e-05
topotecan		chemical drug		0.656	1.01e-05
CHUK		kinase		1.427	1.02e-05
PELP1		other		1.067	1.02e-05
cyclosporin A		biologic drug		-0.658	1.08e-05
nicotine		chemical drug	Activated	2.585	1.08e-05
48s		complex		-0.555	1.12e-05
MYD88		other	Activated	2.114	1.15e-05
bisphenol A		chemical - endogenous non-mammalian	Activated	2.124	1.16e-05
PTEN		phosphatase		-0.414	1.16e-05
bortezomib		chemical drug		-1.05	1.17e-05
Smad		complex		1.929	1.18e-05
GRP		growth factor		0.792	1.18e-05
Mt1		other		-0.277	1.18e-05
geranylgeranyl pyrophosphate		chemical - endogenous mammalian		-1.671	1.18e-05
TRPM2		ion channel	Inhibited	-2.414	1.18e-05
deoxycholate		chemical - endogenous mammalian		1.112	1.19e-05
2-amino-5-phosphonovaleric acid		chemical - other		-1.831	1.21e-05
cholesterol		chemical - endogenous mammalian		0.326	1.23e-05
HDAC3		transcription regulator			1.25e-05
E2F1		transcription regulator	Activated	2.892	1.28e-05
CD40		transmembrane receptor	Activated	2.371	1.3e-05
R59949		chemical - kinase inhibitor		1	1.36e-05
HS6ST1		enzyme		0.927	1.36e-05
capsazepine		chemical toxicant		0.882	1.36e-05
FSHR	-1.27	g-protein coupled receptor		0.577	1.38e-05
salirasib		chemical drug	Inhibited	-2.121	1.38e-05
resveratrol		chemical drug		0.431	1.4e-05
carbamylcholine		chemical drug		1.45	1.41e-05
genistein		chemical drug		0.581	1.52e-05
EPO		cytokine		-0.865	1.55e-05
ETS1		transcription regulator		1.502	1.55e-05
SOX2		transcription regulator		-0.117	1.56e-05
NOX1		ion channel		0.714	1.59e-05
capsaicin		chemical drug		-0.73	1.6e-05
FGF7		growth factor		1.97	1.61e-05
KCNE3		ion channel			1.61e-05
histone deacetylase		complex		0.243	1.69e-05
dextran sulfate		chemical drug		-0.628	1.73e-05
BCL2	-1.21	transporter		0.748	1.74e-05
RIPK2		kinase		1.243	1.81e-05
sirolimus		chemical drug		0.133	1.83e-05
MAP3K1	1.23	kinase	Activated	2.019	1.84e-05
CSF1		cytokine	Activated	2.666	1.89e-05
CTSB		peptidase		0.577	1.9e-05
PDPK1		kinase		-1.474	1.9e-05
choline fenofibrate		chemical drug	Inhibited	-2.412	1.9e-05
HMOX1		enzyme		1.127	1.9e-05
SMAD1		transcription regulator		0	2.01e-05
H-7		chemical - kinase inhibitor		-1.162	2.01e-05
CSF3		cytokine		1.152	2.02e-05
acetaminophen		chemical drug		0.168	2.03e-05
tacrolimus		chemical drug		-0.629	2.03e-05
MET	1.21	kinase		1.977	2.09e-05
NRAS		enzyme		0.994	2.09e-05
leukotriene D4		chemical - endogenous mammalian		1.887	2.11e-05
SERPINF1	-2.02	other		0.896	2.11e-05
thioctic acid		chemical drug		-0.97	2.11e-05
Smad2/3-Smad4		complex		0.562	2.22e-05
N(6)-(3-iodobenzyl)-5'-N-methylcarboxamidoadenosine		chemical drug		-1.319	2.22e-05
SMAD7	1.64	transcription regulator		0.554	2.22e-05
ZFHX3		transcription regulator			2.3e-05
CREM		transcription regulator		1.194	2.34e-05
ASXL2		other	Activated	2.449	2.37e-05
formaldehyde		chemical - endogenous mammalian		1.67	2.37e-05
Laminin		complex		-1.455	2.38e-05
MEMO1		other		0.988	2.41e-05
RB1CC1		other		0.849	2.41e-05
L-dopa		chemical - endogenous mammalian		0.582	2.42e-05
gemcitabine		chemical drug		1.08	2.42e-05
luteolin		chemical - endogenous non-mammalian		0.152	2.42e-05
glutathione		chemical - endogenous mammalian		-0.152	2.42e-05
ursolic acid		chemical drug		-0.186	2.42e-05
NR4A1	2.45	ligand-dependent nuclear receptor		0.437	2.45e-05
cobalt chloride		chemical reagent		1.49	2.55e-05
TLR4		transmembrane receptor		0.72	2.57e-05
TREM1	1.71	transmembrane receptor	Activated	2.404	2.58e-05
TCR		complex		0.587	2.61e-05
SOD1		enzyme			2.74e-05
CXCR4	1.67	g-protein coupled receptor		1.423	2.76e-05
chloropromazine		chemical drug		0.431	2.81e-05
TXNIP	21.97	other		0.248	2.81e-05
MEF2D		transcription regulator		-1.89	2.81e-05
SFTPA1		transporter		-1.667	2.85e-05
PAK1	1.22	kinase	Activated	2.4	2.94e-05
glycine		chemical - endogenous mammalian		1.467	3.02e-05
vemurafenib		chemical drug		1.274	3.02e-05
CRHR1		g-protein coupled receptor		0.13	3.02e-05
ID3		transcription regulator		0.235	3.16e-05
CCL2		cytokine		0.705	3.18e-05
tanespimycin		chemical drug		1.154	3.18e-05
MIF	1.23	cytokine		0.242	3.18e-05
CRP		other		1.536	3.29e-05
paraquat		chemical toxicant		-0.194	3.46e-05
BMP4	1.53	growth factor		0.851	3.5e-05
NFKB2		transcription regulator		1.761	3.57e-05
DKK1		growth factor		-0.832	3.57e-05
POR		enzyme		-0.788	3.58e-05
TFAP2A		transcription regulator		0	3.7e-05
ITGA5	1.42	transmembrane receptor		0.906	3.84e-05
parbendazole		chemical reagent			3.86e-05
KP-SD-1		chemical - kinase inhibitor			3.86e-05
astressin 2B		biologic drug		1.715	3.96e-05
HOXB7		transcription regulator		1.104	3.96e-05
GPER1		g-protein coupled receptor		0.278	4.02e-05
CBX7		other		-1.342	4.02e-05
FGF1		growth factor		0.73	4.06e-05
rottlerin		chemical toxicant		-0.977	4.36e-05
linsidomine		chemical drug		-0.686	4.39e-05
trans-hydroxytamoxifen		chemical drug		-1.599	4.4e-05
bee venom		chemical - endogenous non-mammalian		0.585	4.43e-05
Pro-inflammatory Cytokine		group		0.594	4.57e-05
AICAR		chemical - endogenous mammalian		-1.195	4.57e-05
NOTCH1		transcription regulator		0.446	4.65e-05
bleomycin		chemical drug		1.573	4.89e-05
Pam3-Cys-Ser-Lys4		chemical reagent		0.389	5.15e-05
phenylephrine		chemical drug		1.065	5.15e-05
CRH		cytokine		0.906	5.15e-05
SOX9		transcription regulator		-1.195	5.15e-05
Y 27632		chemical drug	Inhibited	-2.599	5.15e-05
vitamin E		chemical drug	Inhibited	-2.804	5.15e-05
ADCYAP1	1.75	other		1.849	5.16e-05
herbimycin		chemical - kinase inhibitor		-0.342	5.17e-05
IDO1		enzyme	Inhibited	-2.219	5.27e-05
BSG		transporter		1.809	5.31e-05
KL		enzyme		-0.115	5.31e-05
UXT		transcription regulator	Inhibited	-2.425	5.31e-05
poly rI:rC-RNA		biologic drug		1.855	5.33e-05
plicamycin		chemical drug		0.091	5.76e-05
caffeic acid phenethyl ester		chemical drug		-0.978	5.76e-05
AVP		other		-0.355	5.96e-05
salmonella minnesota R595 lipopolysaccharides		chemical - endogenous non-mammalian	Activated	2.743	6e-05
reactive oxygen species		chemical toxicant		0.661	6e-05
CHRM3	1.29	g-protein coupled receptor		1.982	6.11e-05
monensin		chemical - endogenous non-mammalian		0.808	6.11e-05
ELK3	1.76	transcription regulator		-0.623	6.11e-05
trypsin		group			6.11e-05
AFP		transporter			6.11e-05
Ncoa6		transcription regulator			6.11e-05
GW501516		chemical drug		0.817	6.27e-05
taurine		chemical - endogenous mammalian			6.37e-05
25-hydroxycholesterol		chemical reagent		0.121	6.5e-05
BBI608		chemical drug		-1.238	6.5e-05
sulindac		chemical drug	Inhibited	-2	6.5e-05
kainic acid		chemical toxicant		1.988	6.59e-05
MAP2K5		kinase	Activated	2.219	6.79e-05
tosylphenylalanyl chloromethyl ketone		chemical - protease inhibitor		1.491	6.79e-05
PCDH11Y		other		1.172	6.79e-05
GHRH		other		0.83	6.79e-05
naloxone		chemical drug		-0.105	6.79e-05
bisindolylmaleimide I		chemical - kinase inhibitor	Inhibited	-2.003	6.82e-05
JAK2		kinase		1.23	6.97e-05
TAC1		other		1.569	7.15e-05
CXCL12	1.89	cytokine		1.875	7.23e-05
PLAU	1.38	peptidase		0.771	7.27e-05
diclofenac		chemical drug		-0.16	7.6e-05
tempol		chemical drug		-0.64	7.6e-05
MAPK7		kinase		1.131	7.85e-05
GSK3B		kinase		-0.033	8.05e-05
lipoteichoic acid		chemical - endogenous non-mammalian		1.022	8.12e-05
GDNF		growth factor		0.246	8.12e-05
lactacystin		chemical - protease inhibitor		-0.84	8.55e-05
BCL6	1.21	transcription regulator		-0.242	8.59e-05
SEMA7A	1.54	transmembrane receptor		1.387	8.64e-05
RNF31		enzyme		1.342	8.64e-05
Sch-23390		chemical drug		-1.955	8.64e-05
RAC1		enzyme		0.05	8.73e-05
DETA-NONOate		chemical reagent		-0.593	8.96e-05
LRP1		transmembrane receptor	Activated	2.429	9.01e-05
ITGAV		transmembrane receptor		0.615	9.01e-05
ebselen		chemical drug		0.849	9.01e-05
EIF4EBP2		translation regulator		-0.684	9.01e-05
ionomycin		chemical reagent	Activated	2.347	9.05e-05
RELB		transcription regulator		-0.246	9.05e-05
STAT4	1.5	transcription regulator	Activated	2.828	9.1e-05
CAV1	1.78	transmembrane receptor		1.698	9.32e-05
amphetamine		chemical drug		1.396	9.45e-05
ERBB4		kinase		0	9.45e-05
ADAM10		peptidase			9.45e-05
BMS-387032		chemical drug			9.49e-05
ENTPD5		enzyme			9.49e-05
SLC9A1	1.59	ion channel			9.49e-05
YY2		other			9.49e-05
CLDN2		other			9.49e-05
Histone h4		group			9.77e-05
dimethyl sulfoxide		chemical drug		1.573	0.0001
ITGB3	1.47	transmembrane receptor		-0.1	0.000101
PTK2		kinase		1.966	0.000102
CAT		enzyme		-0.335	0.000102
salicylic acid		chemical drug		-0.926	0.000102
WNT5A	1.45	cytokine		0.81	0.000102
NR2F1	1.55	ligand-dependent nuclear receptor		1.967	0.000106
MMP2		peptidase		1.231	0.000106
XDH	-1.41	enzyme		1	0.000106
mevalonic acid		chemical - endogenous mammalian		0.129	0.000106
amiodarone		chemical drug		-0.447	0.000106
CGS 21680		chemical reagent		-1.718	0.000106
ASXL1		transcription regulator	Inhibited	-2.449	0.000106
TRPS1		transcription regulator		-0.277	0.000108
MST1		growth factor		-0.277	0.000108
MTOR		kinase		0.042	0.00011
PRNP		other		-0.655	0.000112
PPARD		ligand-dependent nuclear receptor		-0.595	0.000112
EHF		transcription regulator		0.333	0.000113
LGALS3		other		-0.686	0.000113
MYOC		other			0.000113
HDAC2		transcription regulator		1.822	0.000115
NKX3-1		transcription regulator			0.000116
IL12 (complex)		complex		-1.146	0.000118
SPARC		other		1.31	0.00012
PRKAA2		kinase		-1	0.00012
VCAN		other		-1.508	0.000123
bromobenzene		chemical toxicant		-0.164	0.000124
ATF3		transcription regulator			0.000124
ADORA2B		g-protein coupled receptor		0	0.000124
ABL1		kinase		-0.544	0.000124
GNB2		enzyme			0.000124
SKF-38393		chemical reagent		1.326	0.000128
BMX		kinase		0.9	0.000128
1,2-dimethylhydrazine		chemical toxicant		0.152	0.000128
PLA2G4A		enzyme		-0.106	0.000128
KT5823		chemical - kinase inhibitor		-0.958	0.000128
prazosin		chemical drug		-1	0.000128
ELK4		transcription regulator			0.000128
oleic acid		chemical - endogenous mammalian		0.588	0.000129
3-nitropropionic acid		chemical toxicant		-1.026	0.000131
SSTR2		g-protein coupled receptor		0.686	0.000135
diosgenin		chemical - endogenous non-mammalian		0.447	0.000135
CRTC2		other		-0.492	0.000135
PDGF-AA		complex			0.000135
NR1H2		ligand-dependent nuclear receptor		0.601	0.000135
TGFBR1		kinase		1.085	0.000137
MGEA5		enzyme		-1.789	0.000143
ESRRG		ligand-dependent nuclear receptor		0.415	0.000145
conjugated linoleic acid		chemical drug		-0.555	0.000145
DACH1		transcription regulator		-1.501	0.000145
anisomycin		chemical - endogenous non-mammalian		1.98	0.000148
POLR2A		enzyme			0.000148
CCL5		cytokine		1.756	0.000151
BMP6		growth factor		1.969	0.000159
MAPK1		kinase	Activated	2.961	0.000163
amitriptyline		chemical drug		1.4	0.000165
imipramine		chemical drug		0	0.000165
DTX1		transcription regulator		-1.342	0.000165
EGLN1		enzyme		-1.818	0.000166
SREBF2		transcription regulator	Activated	2.63	0.000167
PP2/AG1879 tyrosine kinase inhibitor		chemical - kinase inhibitor		-1.441	0.000167
SB 216763		chemical toxicant		1.133	0.000168
ATP7B		transporter		0	0.000168
ACVR1		kinase			0.000168
GNB1		enzyme			0.000168
SYVN1		transporter		0.194	0.000172
RXRA		ligand-dependent nuclear receptor		0.379	0.000176
ADP		chemical - endogenous mammalian		0.52	0.000176
CCK		other		0.32	0.000176
lonafarnib		chemical drug		-1.951	0.000176
NFkB (family)		group			0.000176
dihydroartemisinin		chemical drug			0.000176
GHRHR		g-protein coupled receptor			0.000176
Cd2+		chemical toxicant			0.000176
TLR2		transmembrane receptor		1.652	0.00018
PLG		peptidase	Activated	2.556	0.000184
CYP19A1	-2.29	enzyme		1.038	0.000184
GW3965		chemical reagent		0.206	0.000184
IL1R1		transmembrane receptor		0.464	0.000186
psychosine		chemical - endogenous mammalian			0.000187
histidinol		chemical - endogenous mammalian			0.000187
SERCA		group			0.000187
PRKD2		kinase			0.000187
RNF111		enzyme			0.000187
EGTA acetoxymethyl ester		chemical reagent			0.000187
pyridoxamine		chemical - endogenous mammalian			0.000187
6-cyano-7-nitroquinoxaline-2,3-dione		chemical reagent			0.000187
PDLIM2		other		-1.066	0.000188
SPHK1		kinase		1.698	0.000195
IRS2		enzyme		1.387	0.000195
TGFBR2	1.21	kinase		-0.034	0.000198
26s Proteasome		complex		0.735	0.0002
sorafenib		chemical drug		0.188	0.000201
ramipril		chemical drug		-1.342	0.000201
CHI3L1		enzyme			0.000201
GNA12		enzyme		-0.943	0.000202
nifedipine		chemical drug		-0.98	0.000202
GATA4		transcription regulator		-0.932	0.000202
methapyrilene		chemical drug		-1.134	0.000208
TAL1		transcription regulator		-0.707	0.000209
ELAVL1		other		0.647	0.000221
tetracycline		chemical drug	Activated	2	0.000221
apigenin		chemical - endogenous non-mammalian		-0.655	0.000221
SST	-2.06	other		0.535	0.000224
CCND1	2.06	transcription regulator		1.849	0.000227
C5		cytokine		1.223	0.00023
DDIT3	-1.92	transcription regulator		-1.65	0.000233
5-azacytidine		chemical drug		0.803	0.000236
ITGB4		transmembrane receptor		1.977	0.000236
epoprostenol		chemical - endogenous mammalian		1.165	0.000236
cyclic GMP		chemical - endogenous mammalian		1.103	0.000236
NREP		other		1	0.000236
PLC		group		0.152	0.000236
trastuzumab		biologic drug		-0.747	0.000236
NF2		other		-1	0.000236
C1QA		peptidase	Inhibited	-2	0.000236
SMC3		other			0.000236
DDX5		enzyme			0.000236
PRKAA1		kinase		-1	0.000239
PD 123319		chemical drug		0.447	0.000242
GLI3		transcription regulator		-0.686	0.000256
BAPTA-AM		chemical reagent		-1.524	0.000256
methotrexate		chemical drug		-0.632	0.000258
GAST		other	Activated	2.148	0.000265
PTGER4		g-protein coupled receptor		0.425	0.000267
IgG		complex		-0.251	0.000268
gentamicin		chemical drug		0.246	0.000282
HTT		transcription regulator		-0.447	0.000283
HNRNPA2B1		other			0.000283
PRDM1	1.64	transcription regulator		0.134	0.000288
Bay 11-7082		chemical - kinase inhibitor		-1.182	0.000288
MYOCD	-1.31	transcription regulator		0.994	0.00029
arginine		chemical - endogenous mammalian		0.53	0.00029
SQSTM1		transcription regulator		0.2	0.000293
Ro31-8220		chemical - kinase inhibitor		0	0.000293
MTA1		transcription regulator	Inhibited	-2.107	0.000293
metyrapone		chemical drug		0	0.000309
cyclopiazonic acid		chemical - endogenous non-mammalian		-0.095	0.000309
PD173074		chemical reagent		-0.936	0.000309
IKK (complex)		complex		-1.091	0.000309
PDGFRA	1.51	kinase			0.000309
Salmonella enterica serotype abortus equi lipopolysaccharide		chemical toxicant	Activated	3.464	0.000316
ciglitazone		chemical drug		-0.685	0.000316
LCN2		transporter		-0.131	0.00032
Calcineurin protein(s)		complex		-0.386	0.00032
infliximab		biologic drug		-0.478	0.00032
UDP		chemical - endogenous mammalian			0.000322
AKIRIN2		other			0.000322
ASCL2		transcription regulator			0.000322
AGR2		other			0.000322
TDO2		enzyme			0.000322
SETD7		enzyme			0.000322
SNW1		transcription regulator			0.000322
volinanserin		chemical drug			0.000322
zinc protoporphyrin IX		chemical - endogenous mammalian			0.000322
phosphatidic acid		chemical - endogenous mammalian			0.000322
Muscarinic cholinergic receptor		group			0.000322
GPS2		transcription regulator		-0.128	0.000333
SKIL	1.22	transcription regulator		-0.246	0.000333
ALB		transporter		-0.744	0.000333
ID2		transcription regulator		-0.186	0.000333
targinine		chemical drug		1.206	0.000344
LRP6		transmembrane receptor		0.152	0.000344
hymecromone		chemical drug		-0.447	0.000344
vitamin K3		chemical drug		-0.772	0.000344
KN 93		chemical - kinase inhibitor	Inhibited	-2.213	0.000344
SND1		enzyme			0.000344
BRCA1		transcription regulator		-0.729	0.000351
ursodeoxycholic acid		chemical - endogenous mammalian		-0.015	0.000354
YY1		transcription regulator		0.232	0.000364
zinc		chemical drug		-0.164	0.000374
NFYA		transcription regulator			0.000374
dimethylnitrosamine		chemical toxicant		0.64	0.000377
DGCR8		enzyme		0.557	0.000377
10E,12Z-octadecadienoic acid		chemical - endogenous mammalian		-1.505	0.000391
WNT1		cytokine		0.895	0.000392
TO-901317		chemical reagent		0.485	0.000396
ITGB6		other		1.715	0.000398
ATP2A2		transporter		1.131	0.000398
oxysterol		chemical - endogenous mammalian		1.109	0.000398
Angiotensin II receptor type 1		group		1.067	0.000398
quinpirole		chemical reagent		1	0.000398
zearalenone		chemical toxicant		0.927	0.000398
rofecoxib		chemical drug		0.83	0.000398
2-arachidonoylglycerol		chemical - endogenous mammalian		0.313	0.000398
vanadate		chemical - other		0.152	0.000398
TF	1.23	transporter		0	0.000398
acyclic retinoid		chemical drug		-0.351	0.000398
batimastat		chemical - protease inhibitor		-0.577	0.000398
indirubin		chemical drug		-1	0.000398
nimesulide		chemical drug		-1	0.000398
decursin		chemical - endogenous non-mammalian		-1.091	0.000398
Hmgb1		transcription regulator		-1.103	0.000398
LBP		transporter			0.000398
magnolol		chemical - endogenous non-mammalian			0.000398
NCOA1		transcription regulator		0.797	0.000402
rolipram		chemical drug		1.4	0.000406
exenatide		biologic drug		1.067	0.000406
bardoxolone methyl		chemical drug		0.811	0.000406
bufalin		chemical reagent		0	0.000406
NPPB		other		-0.391	0.000406
4-(2-aminoethyl)benzenesulfonylfluoride		chemical - protease inhibitor		-0.447	0.000406
betulinic acid		chemical drug		-0.555	0.000406
CTBP1		enzyme		-1.154	0.000406
FGFR3		kinase			0.000406
ARRB2		other			0.000406
6-hydroxydopamine		chemical toxicant		-0.015	0.000406
chenodeoxycholic acid		chemical - endogenous mammalian		-0.236	0.000406
BCR (complex)		complex		1.704	0.000417
PROC		peptidase		-1.071	0.000426
ETS2		transcription regulator		1	0.000431
FGF19		growth factor		1.982	0.000441
RHOA		enzyme		0.97	0.000441
SB 220025		chemical - kinase inhibitor			0.000459
ZK 230211		chemical drug			0.000459
EIF2A		translation regulator			0.000459
FBXO25		enzyme			0.000459
API5		other			0.000459
RPRD1B		other			0.000459
MLXIP		other			0.000459
PARM1	1.65	other			0.000459
ADAMTS9		peptidase			0.000459
CTNNβ-LEF1		complex			0.000459
OMG		g-protein coupled receptor			0.000459
INTERLEUKIN		group			0.000459
dibromoacetic acid		chemical toxicant			0.000459
PRKG2	1.26	kinase			0.000459
GPC3	-1.32	other			0.000459
RRAD	-1.27	enzyme			0.000459
FAIM		other			0.000459
ATP9A		transporter			0.000459
TH		enzyme			0.000459
STAMBP		enzyme			0.000459
CLEC2D		transmembrane receptor			0.000459
sarpogrelate		chemical drug			0.000459
methiothepin		chemical drug			0.000459
S-adenosylhomocysteine		chemical - endogenous mammalian			0.000459
miR-16-5p (and other miRNAs w/seed AGCAGCA)		mature microrna	Inhibited	-2.23	0.000462
NR3C2		ligand-dependent nuclear receptor	Activated	2.399	0.000463
EOMES		transcription regulator		1.664	0.000474
BSCL2		other			0.000474
ALOX5		enzyme		-0.849	0.000476
imatinib		chemical drug		0.895	0.000478
FADD		other		0.2	0.000478
ADRA1B		g-protein coupled receptor			0.00048
IFNA2		cytokine		-0.163	0.000493
ADORA2A		g-protein coupled receptor		0.946	0.000502
TMSB4		group		1.964	0.000503
Zn2+		chemical - endogenous mammalian		1.067	0.000503
HOXB9		transcription regulator		0.94	0.000503
CREB3L1		transcription regulator		0.152	0.000503
RNF20		enzyme		0	0.000503
W7		chemical reagent		-0.577	0.000503
6-bromoindirubin-3' oxime		chemical - kinase inhibitor			0.000503
saikosaponin A		chemical reagent			0.000506
nilotinib		chemical drug			0.000506
L-type Calcium Channel		complex			0.000506
LTBP4		growth factor			0.000506
SH3KBP1		other			0.000506
DLG4		kinase			0.000506
NUP155		transporter			0.000506
LPA		other			0.000506
WNT7B		other			0.000506
PLA2G5		enzyme			0.000506
NCOA6		transcription regulator			0.000506
8-hydroxy-2-(di-n-propylamino)tetralin		chemical reagent			0.000506
oleoylethanolamide		chemical - endogenous mammalian			0.000506
22(S)-hydroxycholesterol		chemical - endogenous mammalian			0.000506
Collagen type I		complex		1.4	0.000521
TBX5		transcription regulator		1.054	0.000521
caffeine		chemical drug		1.052	0.000521
miR-122-5p (miRNAs w/seed GGAGUGU)		mature microrna		-1.868	0.000521
STAT6		transcription regulator		1.042	0.000525
THRB		ligand-dependent nuclear receptor	Inhibited	-2.289	0.000531
APC		enzyme		-0.227	0.000532
9,10-dimethyl-1,2-benzanthracene		chemical toxicant		1.387	0.000538
IKBKE		kinase		-0.449	0.000538
omeprazole		chemical drug			0.000538
Fgf		group		1.966	0.000554
4-hydroxynonenal		chemical toxicant		1.491	0.000554
sodium orthovanadate		chemical reagent		1.455	0.000554
NPY	4.03	other		0.2	0.000554
GJA1		transporter		-0.492	0.000554
ZBTB17		transcription regulator			0.000554
RAD21		transcription regulator			0.000554
carbon tetrachloride		chemical toxicant		0.656	0.000556
SPI1		transcription regulator		-1.058	0.000556
SOX4	1.61	transcription regulator		1.9	0.000556
EPHB4		kinase		1.633	0.000603
WISP2		growth factor		0.64	0.000603
BRAF		kinase			0.000603
FGFR1		kinase		1.2	0.000604
RARB		ligand-dependent nuclear receptor		0.555	0.000604
leuprolide		biologic drug		1.96	0.000626
KISS1R		g-protein coupled receptor		0	0.000626
LRPAP1		other		-0.152	0.000626
IFN Beta		group		0.821	0.000637
parthenolide		chemical drug		0.468	0.000641
S-adenosylmethionine		chemical - endogenous mammalian		-0.124	0.000641
Foxp1	-1.28	transcription regulator			0.000641
BRD4		kinase		0.363	0.000651
cadmium chloride		chemical toxicant		-0.098	0.000673
NOG		growth factor		-1.561	0.000673
morphine		chemical drug		-0.189	0.000675
Gsk3		group		0.222	0.000683
SELP		transmembrane receptor		0.64	0.000739
histone deacetylase inhibitor		chemical drug		0.447	0.000739
honokiol		chemical - endogenous non-mammalian			0.000739
NCOA3		transcription regulator	Activated	2.594	0.000745
phosphatidylcholine		chemical - endogenous mammalian			0.000747
Agtr1b		g-protein coupled receptor			0.000747
4-nonylphenol		chemical toxicant			0.000747
TENM1		peptidase			0.000747
SOX8		transcription regulator			0.000747
SLC2A1		transporter			0.000747
RECK	-1.29	other			0.000747
S100P		other			0.000747
hexamethoxyflavone		chemical toxicant			0.000747
TNFSF13B		cytokine		0.896	0.000749
SHC1		other		0.218	0.000749
TLR9		transmembrane receptor		0.831	0.000758
salvin		chemical toxicant		1.165	0.00077
MAPK12		kinase		1.103	0.00077
F10		peptidase		1.101	0.00077
DUSP5	3.08	phosphatase		-1	0.00077
1-methyl-4-phenylpyridinium		chemical toxicant		-1.996	0.00077
CDC73		other			0.00077
FGFR4		kinase			0.00077
HTATIP2	1.21	transcription regulator			0.00077
MLX		transcription regulator			0.00077
plerixafor		chemical drug			0.00077
TCF4	1.35	transcription regulator		0.367	0.000811
sulindac sulfide		chemical drug		-0.489	0.000811
2,3,4,7,8-pentachlorodibenzofuran		chemical toxicant		0.816	0.000831
MAPKAPK2		kinase		0.575	0.000831
DCN	1.47	other		-1.311	0.000831
PTGS1		enzyme		1.551	0.000847
NLRP12		other		-0.277	0.000847
FASLG		cytokine		-0.67	0.000847
TLR3		transmembrane receptor		1.275	0.000878
GnRH-A		chemical reagent	Activated	2.626	0.000883
PAX7		transcription regulator		0.555	0.000883
ARNT		transcription regulator		1	0.000892
SCAP		other	Activated	2.449	0.000921
CDK9		kinase			0.000921
IGFBP5		other		1.236	0.000935
SRA1		transcription regulator		1.103	0.000935
Collagen type IV		complex		1	0.000935
nickel		chemical toxicant		1	0.000935
tranilast		chemical drug		0.218	0.000935
IGF2BP1		translation regulator		0.152	0.000935
AZGP1		transporter		0	0.000935
K-252		chemical - kinase inhibitor		0	0.000935
alendronic acid		chemical drug		-1.067	0.000935
arachidonic acid		chemical - endogenous mammalian		0.838	0.000935
FOLR1		transporter			0.000935
nitrofurantoin		chemical drug		0.194	0.000939
MYB		transcription regulator		0.376	0.000948
MAP2K6		kinase		-0.948	0.000958
22(R)-hydroxycholesterol		chemical - endogenous mammalian		1.538	0.000966
pimagedine		chemical drug		-0.223	0.000966
PARK2		enzyme		-0.371	0.000966
pentoxifylline		chemical drug		-0.485	0.000966
EZH2		transcription regulator		-0.215	0.000969
PPARGC1A		transcription regulator		0.854	0.000978
CD28		transmembrane receptor		-1.441	0.000981
